# Supplementary material for: Multi-polygenic score prediction of mathematics, reading, and language abilities independent of general cognitive ability
Source: Mol Psychiatry. 2024 Jul 31;30(2):414–22. doi: 10.1038/s41380-024-02671-w (PMC11746139; doi:10.1038/s41380-024-02671-w)
Supplement: Supplementary file 2 — Supplementary Material Table S2 [file 41380_2024_2671_MOESM2_ESM.xlsx]

## Sheet: Phenotypic correlational matrix
	SCA	4-test g factor	14-test g factor	Reading	Maths	Language	Reading corrected for 4-test g factor	Maths corrected for 4-test g factor	Language corrected for 4-test g factor	Reading corrected for 14-test g factor	Maths corrected for 14-test g factor	Language corrected for 14-test g factor
	4-test g factor	1	0.82	0.55	0.64	0.65	0	0	0	-0.21	-0.15	-0.01
	14-test g factor	0.82	1	0.82	0.87	0.8	0.44	0.45	0.35	0	0	0
	Reading	0.55	0.82	1	0.57	0.57	0.84	0.28	0.28	0.58	-0.29	-0.15
	Maths	0.64	0.87	0.57	1	0.58	0.26	0.77	0.22	-0.25	0.49	-0.19
	Language	0.65	0.8	0.57	0.58	1	0.25	0.22	0.76	-0.15	-0.24	0.6
	Reading corrected for 4-test g factor	0	0.44	0.84	0.26	0.25	1	0.34	0.33	0.83	-0.25	-0.17
	Maths corrected for 4-test g factor	0	0.45	0.28	0.77	0.22	0.34	1	0.28	-0.15	0.76	-0.24
	Language corrected for 4-test g factor	0	0.35	0.28	0.22	0.76	0.33	0.28	1	-0.02	-0.19	0.8
	Reading corrected for 14-test g factor	-0.21	0	0.58	-0.25	-0.15	0.83	-0.15	-0.02	1	-0.51	-0.25
	Maths corrected for 14-test g factor	-0.15	0	-0.29	0.49	-0.24	-0.25	0.76	-0.19	-0.51	1	-0.4
	Language corrected for 14-test g factor	-0.01	0	-0.15	-0.19	0.6	-0.17	-0.24	0.8	-0.25	-0.4	1
	n= 4494
	4-test g factor	Mean composite of 4 tests (2 verbal and 2 non-verbal)
	14-test g factor	g factor of 14 cognitive tests
	SCA	4-test g factor	14-test g factor	Reading	Maths	Language	Reading corrected for 4-test g factor	Maths corrected for 4-test g factor	Language corrected for 4-test g factor	Reading corrected for 14-test g factor	Maths corrected for 14-test g factor	Language corrected for 14-test g factor
	4-test g factor	1	0.82	0.55	0.64	0.64	0.01	-0.01	-0.02	-0.2	-0.15	-0.03
	14-test g factor	0.82	1	0.82	0.87	0.8	0.45	0.45	0.34	0.01	0	-0.02
	Reading	0.55	0.82	1	0.58	0.57	0.84	0.29	0.27	0.58	-0.28	-0.16
	Maths	0.64	0.87	0.58	1	0.59	0.28	0.76	0.22	-0.23	0.49	-0.2
	Language	0.64	0.8	0.57	0.59	1	0.26	0.22	0.75	-0.15	-0.23	0.59
	Reading corrected for 4-test g factor	0.01	0.45	0.84	0.28	0.26	1	0.36	0.33	0.83	-0.24	-0.18
	Maths corrected for 4-test g factor	-0.01	0.45	0.29	0.76	0.22	0.36	1	0.3	-0.13	0.76	-0.24
	Language corrected for 4-test g factor	-0.02	0.34	0.27	0.22	0.75	0.33	0.3	1	-0.02	-0.17	0.79
	Reading corrected for 14-test g factor	-0.2	0.01	0.58	-0.23	-0.15	0.83	-0.13	-0.02	1	-0.5	-0.26
	Maths corrected for 14-test g factor	-0.15	0	-0.28	0.49	-0.23	-0.24	0.76	-0.17	-0.5	1	-0.39
	Language corrected for 14-test g factor	-0.03	-0.02	-0.16	-0.2	0.59	-0.18	-0.24	0.79	-0.26	-0.39	1
	n= 2258
	One twin per twin pair

## Sheet: Twin analyses 
	Statistical g-corrected SCA	A	C	E
	Reading corrected for 14-test g factor	0.691594	1.78256e-12	0.308406
	Maths corrected for 14-test g factor	0.480264	3.82837e-14	0.519736
	Language corrected for 14-test g factor	0.304368	0.0154894	0.680143
	Average	0.492075	0.00516314	0.502762
	Confidence intervals		Lower Bound	Estimate	Upper Bound
	Reading corrected for 14-test g factor	A	0.611024	0.691594	0.721417
		C	1.72613e-33	1.78256e-12	0.0693388
		E	0.278583	0.308406	0.341304
	Maths corrected for 14-test g factor	A	0.433384	0.480264	0.52422
		C	3.92968e-43	3.82837e-14	0.102601
		E	0.47578	0.519736	0.566616
	Language corrected for 14-test g factor	A	0.14141	0.304368	0.375673
		C	2.80883e-10	0.0154894	0.1369
		E	0.624591	0.680143	0.74366
	14-test g factor	A	0.479831	0.558001	0.63968
		C	0.177113	0.254323	0.326269
		E	0.168535	0.187676	0.20936

## Sheet: Elastic net regression analyses
	Outcome (SCA.statisticalg)	mean_cv_RMSE_train	sd_cv_RMSE_train	mean_cv_R2_train	sd_cv_R2_train	RMSE	Rsquare	Variance explained	alpha	lambda	N_train	N_test
	Reading corrected for 14-test g factor	1.00207	0.00289669	0.0126216	0.00125786	0.968554	0.00519276	0.00519276	0.2	0.0807419	2241	560
	Maths corrected for 14-test g factor	0.991697	0.00336055	0.0120467	0.00127501	1.01536	0.00125639	0.00125639	0.2	0.086269	2241	560
	Language corrected for 14-test g factor	1.02392	0.00447312	0.00369028	0.000206522	0.970599	0.0025085	0.0025085	0.7	0.051117	2241	560
	Legend
	Outcome	mean_cv_RMSE_train	sd_cv_RMSE_train	mean_cv_R2_train	sd_cv_R2_train	RMSE	Rsquare	Variance explained	alpha	lambda	N_train	N_test
	Outcome trait predicted by elastic net model	Standardized root-mean-square-error from the resampling distribution of the cross-validation in the training set	Standard deviation of the root-mean-square-error from the resampling distribution of the cross-validation in the training set.	Mean variance explained from the resampling distribution of the cross-validation in the training set.	Standard deviation of variance explained from the resampling distribution of the cross-validation in the training set.	Root-mean-square deviation	The out-of-sample variance explained (in test set).	Proportion of variance of the outcome that is predictable from the predictors	Alpha represents the mixing parameter that combines L1 (Lasso) and L2 (Ridge) penalties in the elastic net model.	Lambda represents the overall amount of regularization applied to the model.	N number of participants in the training set	N number of participants in the testing set
