# Supplementary material for: Multi-polygenic score prediction of mathematics, reading, and language abilities independent of general cognitive ability
Source: Mol Psychiatry. 2024 Jul 31;30(2):414–22. doi: 10.1038/s41380-024-02671-w (PMC11746139; doi:10.1038/s41380-024-02671-w)
Supplement: Supplementary file 3 — Supplementary Material Table S3 [file 41380_2024_2671_MOESM3_ESM.xlsx]

## Sheet: PGS X SCA (0.03)
Polygenic scores	Reading	Mathematics	Language
Age of smoking initiation (TAG, 2010)			0.0330014
Alzheimer's Disease family history - maternal (Marioni, 2018)			0.0386444
Anorexia Nervosa (PGC,2019)	0.0300664		0.0331438
ASD (iPsych, PGC, 2018)	0.0482032	0.048992	0.0432721
Bipolar Disorder (PGC, 2018)	0.0394865	0.0387178
Bipolar Disorder (all) (PGC, 2021)	0.0630117	0.0473398
Bipolar Disorder (BDI) (PGC, 2021)	0.0466303	0.0327676
Birth weight (EEG, 2016)	0.0376961
Bone mineral density - heel (Kemp, 2017)
Childhood IQ (Benyamin, 2014)	0.0938413	0.0809622	0.0865937
Chronotype morning vs evening (UK Biobank, 2017)	0.0830658	0.0891094	0.0675817
Cognitive (Demange, 2021)	0.289097	0.252493	0.229584
Cognitive performance (Lee, 2018)	0.310433	0.276007	0.242688
Cortical Surface Area (Grasby, 2020)	0.0837994	0.0482428	0.0504357
E1 (Rajagopal, 2023)	0.199075	0.187856	0.174954
Educational attainment (self report) (Davies, 2016)	0.202051	0.181416	0.163472
Educational attainment (EA2) (Okbay, 2016)	0.24214	0.209957	0.205799
Educational attainment (EA3) (Lee, 2018)	0.29523	0.271118	0.266888
Educational attainment (EA4) (Okbay, 2022)	0.314077	0.282968	0.278204
Executive Function (Hatoum, 2022)	0.129805	0.190054	0.107419
Fluid intelligence score (UK Biobank, 2017)	0.222159	0.195355	0.16757
Genomic g (de la Fuente, 2021)	0.213474	0.183177	0.158203
Hayfever allergic rhinitis eczema (UK Biobank, 2017)	0.0408834		0.0492985
HDL Cholesterol (GLGC, 2013)	0.0612938	0.033452	0.0361581
Height (GIANT, 2018)	0.0388377
Height (Yengo, 2022)	0.0565089
Intercranial volume (Hibar, 2015)	0.0390548
Household income (Hill, 2016)	0.128457	0.108358	0.100563
Intelligence (IQ3) (Savage, 2018)	0.298237	0.264387	0.230869
Lung cancer (Patel, 2017)	0.0628231	0.0582013	0.0764892
Maths ability self report (Lee, 2018)	0.131412	0.144835	0.119089
Maths highest class completed (Lee, 2018)	0.166847	0.161929	0.151492
Matrix (de la Fuente, 2021)	0.040489	0.049528
Mean hippocampus (Hibar, 2015)		0.0319747	0.0384646
Mean pallidum (Hibar, 2015)	0.0331028		0.0320995
Mean putamen (Hibar, 2015)	0.0509139	0.0354764	0.0552102
Mean thalamus (Hibar, 2015)	0.0355013	0.0397972	0.0676147
Medication: glucosamine product (UK Biobank, 2017)			0.0326227
Memory (de la Fuente, 2021)	0.0448107	0.0578703	0.0343921
Mouth teeth problems (none of the above) (UK Biobank, 2017)	0.0597306	0.0561305	0.0362883
Neo-openness to experience (Moor, 2012)	0.0349918	0.0406422	0.0323019
Non-cognitive (Demange, 2021)	0.0657201	0.0665582	0.0857892
Non-word reading (Eising, 2022)	0.127401	0.0575743	0.0683888
Non-word repetition (Eising, 2022)	0.0657027	0.0579153	0.0613531
Number of self-reported cancers (UK Biobank, 2017)		0.0413836
Other serious medical condition/disability diagnosed by doctor (UK Biobank, 2017)		0.0640753	0.0557597
Past tobacco smoking (UK, Biobank, 2017)		0.0373746
Performance IQ (Eising, 2022)	0.0663139	0.0755842	0.0768134
Phenome awareness (Eising, 2022)	0.0790496	0.0564348	0.037301
Ever had prostate specific antigen test (UK Biobank, 2017)	0.0309159
Pain type(s) experienced in last month: None of the above (UK Biobank, 2017)	0.0849597	0.0909409	0.0780792
Risk auto speed (Linner, 2019)	0.0846123	0.0783733	0.0845458
Risk drinks a week (Linner, 2019)	0.0553964		0.0481654
Risk (First PC) (Linner, 2019)	0.0348622
Risk Tolerance (Linner, 2019)	0.0301738
Risk taking (UK Biobank, 2017)
Reaction time (de la Fuente, 2021)	0.0549038	0.0319937	0.0408885
Self reported hayfever (UK Biobank, 2017)		0.0362876
Sleep duration (UK Biobank, 2017)		0.0350711
Spelling (Eising, 2022)	0.104574	0.0545192	0.0510013
Self rated health (Hill, 2016)	0.0887052	0.0591791	0.0579466
Standing height (UK Biobank, 2017)	0.0582514
Symbol digit (de la Fuente, 2021)	0.0900574	0.0827425	0.0506549
Time spent computer (UK Biobank, 2017)	0.128188	0.103313	0.105854
Trail making test - B (de la Fuente, 2021)	0.0925305	0.0887735	0.0568005
Tower rearranging (de la Fuente, 2021)		0.0323136
Verbal and numeric reasoning (Davies, 2016)	0.189877	0.153965	0.139854
Verbal and numerical reasoning (de la Fuente, 2021)	0.278201	0.222055	0.217734
Word reading (Eising, 2022)	0.156526	0.100064	0.0938655

## Sheet: PGS X SCA, SCA.g, g (0.03)
Polygenic scores	Reading	Mathematics	Language	Reading.g	Maths.g	Language.g	g
Age of smoking initiation (TAG, 2010)			0.0330014				0.0400738
Alzheimer's Disease family history - maternal (Marioni, 2018)	0.0300664		0.0331438
Anorexia Nervosa (PGC,2019)	0.0482032	0.048992	0.0432721				0.0577757
ASD (iPsych, PGC, 2018)	0.0394865	0.0387178
Bipolar Disorder (PGC, 2018)	0.0630117	0.0473398		0.038632			0.0335234
Bipolar Disorder (all) (PGC, 2021)	0.0466303	0.0327676		0.0301539
Bipolar Disorder (BDI) (PGC, 2021)	0.0376961
Birth weight (EEG, 2016)	0.0938413	0.0809622	0.0865937	0.0590084	0.0398978		0.0952575
Bone mineral density - heel (Kemp, 2017)	0.0830658	0.0891094	0.0675817	0.0785728	0.0757357	0.0450236	0.0381787
Childhood IQ (Benyamin, 2014)	0.289097	0.252493	0.229584	0.196858	0.170946	0.114448	0.212314
Chronotype morning vs evening (UK Biobank, 2017)	0.310433	0.276007	0.242688	0.211486	0.18494	0.119434	0.235982
Cognitive (Demange, 2021)	0.199075	0.187856	0.174954	0.114572	0.106029	0.0887756	0.16136
Cognitive performance (Lee, 2018)	0.24214	0.209957	0.205799	0.148879	0.110477	0.0978579	0.195734
Cortical Surface Area (Grasby, 2020)	0.29523	0.271118	0.266888	0.162808	0.136873	0.11841	0.270702
E1 (Rajagopal, 2023)	0.314077	0.282968	0.278204	0.179577	0.144931	0.127983	0.280152
Educational attainment (self report) (Davies, 2016)	0.202051	0.181416	0.163472	0.115083	0.0836706	0.0606393	0.173356
Educational attainment (EA2) (Okbay, 2016)	0.129805	0.190054	0.107419	0.078472	0.153526	0.0473447	0.114989
Educational attainment (EA3) (Lee, 2018)	0.213474	0.183177	0.158203	0.143175	0.139041	0.0773861	0.147695
Educational attainment (EA4) (Okbay, 2022)	0.222159	0.195355	0.16757	0.15419	0.127406	0.0871221	0.158726
Executive Function (Hatoum, 2022)	0.0388377			0.0302206
Fluid intelligence score (UK Biobank, 2017)	0.0565089			0.0556114			0.0361933
Genomic g (de la Fuente, 2021)	0.128457	0.108358	0.100563	0.0850966	0.0507984	0.0434691	0.110685
Hayfever allergic rhinitis eczema (UK Biobank, 2017)	0.298237	0.264387	0.230869	0.205445	0.167434	0.112427	0.225781
HDL Cholesterol (GLGC, 2013)	0.131412	0.144835	0.119089	0.0663162	0.0908642	0.0432242	0.14038
Height (GIANT, 2018)	0.166847	0.161929	0.151492	0.0840649	0.088574	0.06318	0.164681
Height (Yengo, 2022)	0.040489	0.049528			0.0313082
Intercranial volume (Hibar, 2015)	0.0448107	0.0578703	0.0343921		0.0581914		0.0405989
Household income (Hill, 2016)	0.0349918	0.0406422	0.0323019				0.0431175
Intelligence (IQ3) (Savage, 2018)	0.0657201	0.0665582	0.0857892			0.034987	0.09336
Lung cancer (Patel, 2017)	0.127401	0.0575743	0.0683888	0.108725		0.0319871	0.0641216
Maths ability self report (Lee, 2018)	0.0657027	0.0579153	0.0613531	0.0515629	0.0326831	0.0390114	0.0502899
Maths highest class completed (Lee, 2018)		0.0373746			0.0323378
Matrix (de la Fuente, 2021)	0.0663139	0.0755842	0.0768134				0.092811
Mean hippocampus (Hibar, 2015)	0.0790496	0.0564348	0.037301	0.0655523	0.0320075		0.0592827
Mean pallidum (Hibar, 2015)	0.0846123	0.0783733	0.0845458	0.0424136	0.0462035	0.0401423	0.074351
Mean putamen (Hibar, 2015)	0.0553964		0.0481654	0.0432227			0.0447021
Mean thalamus (Hibar, 2015)	0.0348622						0.0317288
Medication: glucosamine product (UK Biobank, 2017)	0.0301738						0.0442877
Memory (de la Fuente, 2021)							0.0400163
Mouth teeth problems (none of the above) (UK Biobank, 2017)	0.0549038	0.0319937	0.0408885	0.0353009			0.0436064
Neo-openness to experience (Moor, 2012)		0.0350711
Non-cognitive (Demange, 2021)	0.104574	0.0545192	0.0510013	0.0895837	0.0356103	0.0327363	0.0417479
Non-word reading (Eising, 2022)	0.0887052	0.0591791	0.0579466	0.063187			0.0691055
Non-word repetition (Eising, 2022)	0.0582514			0.0590026			0.0325511
Number of self-reported cancers (UK Biobank, 2017)	0.0900574	0.0827425	0.0506549	0.061352	0.0900255		0.0523573
Other serious medical condition/disability diagnosed by doctor (UK Biobank, 2017)	0.0925305	0.0887735	0.0568005	0.0671493	0.0909742	0.0330539	0.0511005
Past tobacco smoking (UK, Biobank, 2017)		0.0323136			0.035112
Performance IQ (Eising, 2022)	0.189877	0.153965	0.139854	0.1373	0.107531	0.0720132	0.123047
Phenome awareness (Eising, 2022)	0.278201	0.222055	0.217734	0.19017	0.150287	0.109691	0.198548
Ever had prostate specific antigen test (UK Biobank, 2017)	0.156526	0.100064	0.0938655	0.138493	0.0762165	0.0592596	0.0800933
Pain type(s) experienced in last month: None of the above (UK Biobank, 2017)			0.0386444				0.040737
Risk auto speed (Linner, 2019)	0.0408834		0.0492985				0.0496376
Risk drinks a week (Linner, 2019)							0.0448714
Risk (First PC) (Linner, 2019)	0.0837994	0.0482428	0.0504357	0.0620663	0.0348237	0.0304235	0.037022
Risk Tolerance (Linner, 2019)	0.0309159			0.0327671
Risk taking (UK Biobank, 2017)	0.0612938	0.033452	0.0361581	0.0541593
Reaction time (de la Fuente, 2021)	0.0390548
Self reported hayfever (UK Biobank, 2017)	0.0628231	0.0582013	0.0764892	0.0365	0.0331591	0.058435	0.0596439
Sleep duration (UK Biobank, 2017)		0.0319747	0.0384646		0.0364312	0.0385462
Spelling (Eising, 2022)	0.0331028		0.0320995
Self rated health (Hill, 2016)	0.0509139	0.0354764	0.0552102	0.0305957		0.0325214	0.0459937
Standing height (UK Biobank, 2017)	0.0355013	0.0397972	0.0676147			0.0461125	0.0393209
Symbol digit (de la Fuente, 2021)	0.0597306	0.0561305	0.0362883				0.0593007
Time spent computer (UK Biobank, 2017)		0.0362876
Trail making test - B (de la Fuente, 2021)		0.0413836			0.0479348
Tower rearranging (de la Fuente, 2021)		0.0640753	0.0557597		0.0391384	0.0348955	0.0410232
Verbal and numeric reasoning (Davies, 2016)	0.0849597	0.0909409	0.0780792	0.0544617	0.0497822	0.0313413	0.0792961
Verbal and numerical reasoning (de la Fuente, 2021)	0.128188	0.103313	0.105854	0.0749157	0.0402964	0.0407562	0.117411
Word reading (Eising, 2022)			0.0326227
