# Supplementary material for: Multi-polygenic score prediction of mathematics, reading, and language abilities independent of general cognitive ability
Source: Mol Psychiatry. 2024 Jul 31;30(2):414–22. doi: 10.1038/s41380-024-02671-w (PMC11746139; doi:10.1038/s41380-024-02671-w)
Supplement: Supplementary file 4 — Supplementary Material Table S4 [file 41380_2024_2671_MOESM4_ESM.xlsx]

## Sheet: PGS overview
Polygenic score	Trait	Variable name in TEDS dictionary	First author	Year	doi	Continious or case/control	N continious	N case	N control	Total N (case + control)	Ldpred 1/ LDpred2
Age of smoking initiation (TAG, 2010)	Age of smoking initiation	Age_of_smoking_TAG2010	Tobacco and Genetics Consortium (TAG)	2010	https://doi.org/10.1038/ng.571	Continious	47961				1
Alzheimer's Disease family history - maternal (Marioni, 2018)	Alzheimer's Disease family history - maternal	AlzheimersMaternal_Marioni2018	Maroni et al.	2017	https://doi.org/10.1038/s41398-018-0150-6	Case/ control		27696	286582	314278	1
Anorexia Nervosa (PGC,2019)	Anorexia Nervosa	AnorexiaNervosa_PGC2019	PGC	2019	https://www.nature.com/articles/s41588-019-0439-2	Case/ control		16992	55525	72517	1
ASD (iPsych, PGC, 2018)	Autism Spectrum Disorder (ASD)	ASD_iPsychPGC2018	Grove et al.	2019	https://doi.org/10.1038/s41588-019-0344-8	Case/ control		18381	27969	46350	1
Bipolar Disorder (PGC, 2018)	Bipolar Disorder	BIP_PGC2018	Stahl et al.	2019	https://doi.org/10.1101/173062	Case/ control		20352	31358	51710	1
Bipolar Disorder (all) (PGC, 2021)	Bipolar Disorder (all cases)	BipolarDisorder_all_PGC2021	Mullins et al.	2021	https://doi.org/10.1038/s41588-021-00857-4	Case/ control		41917	371549	413466	2
Bipolar Disorder (BDI) (PGC, 2021)	Bipolar Disorder I (BDI)	BipolarDisorder_BDI_PGC2021	Mullins et al.	2021	https://doi.org/10.1038/s41588-021-00857-4	Case/ control		25060	449978	475038	2
Birth weight (EEG, 2016)	Birth weight	Birthweight_EGG2016	Horikoshi et al.	2016	https://doi.org/10.1038/nature19806	Continious	143677				1
Bone mineral density - heel (Kemp, 2017)	Bone mineral density - heel	BoneMinDen_Kemp2017_FRCT1	Kemp et al.	2017	https://www.nature.com/articles/ng.3949	Continious	142487				1
Childhood IQ (Benyamin, 2014)	Childhood intelligence	ChildIQ_CHIC2014	Benyamin et al.	2014	https://doi.org/10.1038/mp.2012.184	Continious	15164				1
Chronotype morning vs evening (UK Biobank, 2017)	Chronotype - morning vs evening person	chronotype_morning_vs_evening_UKB2017	UK Biobank	2017	N/A	Continious	301143				1
Cognitive (Demange, 2021)	Cognitive aspects of educational attainment	Cognitive_Demange2021	Demange et al.	2021	https://doi.org/10.1038/s41588-020-00754-2	Continious	257700				2
Cognitive performance (Lee, 2018)	Cognitive performance	Cognitive_performance_Lee2018	Lee et al.	2018	https://doi.org/10.1038/s41588-018-0147-3	Continious	257828				2
Cortical Surface Area (Grasby, 2020)	Brain: cortical surface area	cortical_surface_area_Grasby2020	Grasby et al.	2020	https://doi.org/10.1126/science.aay6690	Continious	33992				2
E1 (Rajagopal, 2023)	Education: overall school performance	E1_Rajagopal2023	Rajagopal et al.	2023	https://doi.org/10.1038/s41598-022-26845-0	Continious	30982				2
Educational attainment (self report) (Davies, 2016)	Educational attainment: self-reported achievement	EA_self_report_Davies2016	Davies et al.	2016	https://www.nature.com/articles/mp201645#Abs1	Continious	111114				2
Educational attainment (EA2) (Okbay, 2016)	Educational attainment (EA2)	EA2_Okbay2016	Okbay et al.	2016	https://doi.org/10.1038/nature17671	Continious	328918				1
Educational attainment (EA3) (Lee, 2018)	Educational attainment (EA3) (no 23andme participants)	EA3_Lee2018_no23andme	Lee et al.	2018	https://doi.org/10.1038/s41588-018-0147-3	Continious	766345				2
Educational attainment (EA4) (Okbay, 2022)	Educational attainment (EA4) (no 23andme participants)	EA4_no23andme_Okbay2022	Okbay et al.	2022	https://doi.org/10.1038/s41588-022-01016-z	Continious	765283				2
Executive Function (Hatoum, 2022)	Executive Function	ExecutiveFunction_Hatoum2022	Hatoum et al.	2022	https://www.biorxiv.org/content/10.1101/674515v2.full.pdf	Continious	427037				2
Fluid intelligence score (UK Biobank, 2017)	Fluid intelligence score	fluid_intelligence_score_UKB2017	UK Biobank	2017	NA	Continious	108818				1
Genomic g (de la Fuente, 2021)	Genomic g	g_Fuente2021	de la Fuente et al.	2021	https://doi.org/10.1038/s41562-020-00936-2	Continious	246890				2
Hayfever allergic rhinitis eczema (UK Biobank, 2017)	Hayfever, allergic rhinitis or eczema: allergy diagnosed by doctor	Hayfever_allergic_rhinitis_eczema_UKB2017	UK Biobank	2017	http://www.nealelab.is/uk-biobank	Case/ control		77891	258891	336782	1
HDL Cholesterol (GLGC, 2013)	Cardiovascular: HDL Cholesterol	HDL_GLGC2013	GLGC	2013	https://doi.org/10.1038/ng.2797	Continious	188577				1
Height (GIANT, 2018)	Height	Height_GIANT2018	GIANT	2018	https://doi.org/10.1101/274654	Continious	693529				1
Height (Yengo, 2022)	Height	Height_Yengo2022	Yengo et al.	2022	https://www.nature.com/articles/s41586-022-05275-y	Continious	28645				2
Intercranial volume (Hibar, 2015)	Head: intercranial volume (ICV)	ICV_Hibar2015	Hibar et al.	2015	https://doi.org/10.1038/nature14101	Continious	30717				1
Household income (Hill, 2016)	Household income	Income_Hill2016	Hill et al.	2016	https://doi.org/10.1016/j.cub.2016.09.035	Continious	112151				1
Intelligence (IQ3) (Savage, 2018)	Intelligence (IQ3)	IQ_Savage2018	Savage et al.	2018	https://doi.org/10.1038/s41588-018-0152-6	Continious	266453				1
Lung cancer (Patel, 2017)	Cancer: Lung cancer	LungCancer_Patel2017	Patel et al.	2017							1
Maths ability self report (Lee, 2018)	Self-reported maths ability	Maths_ability_self_report_Lee2018	Lee et al.	2018	https://doi.org/10.1038/s41588-018-0147-3	Continious	564692				2
Maths highest class completed (Lee, 2018)	Highest-level maths class completed	Maths_highest_class_completed_Lee2018	Lee et al.	2018	https://doi.org/10.1038/s41588-018-0147-3	Continious	430439				2
Matrix (de la Fuente, 2021)	Matrix pattern recognition	Matrix_Fuente2021	de la Fuente et al.	2021	https://doi.org/10.1038/s41562-020-00936-2	Continious	11365				2
Mean hippocampus (Hibar, 2015)	Brain: mean Hippocampus	MeanHippocampus_Hibar2015	Hibar et al.	2015	https://doi.org/10.1038/nature14101	Continious	30717				1
Mean pallidum (Hibar, 2015)	Brain: mean Pallidum	MeanPallidum_Hibar2015	Hibar et al.	2015	https://doi.org/10.1038/nature14101	Continious	30717				1
Mean putamen (Hibar, 2015)	Brain: mean Putamen	MeanPutamen_Hibar2015	Hibar et al.	2015	https://doi.org/10.1038/nature14101	Continious	30717				1
Mean thalamus (Hibar, 2015)	Brain: mean Thalamus	MeanThalamus_Hibar2015	Hibar et al.	2015	https://doi.org/10.1038/nature14101	Continious	30717				1
Medication: glucosamine product (UK Biobank, 2017)	Medication: glucosamine product (treatment/medication code)	Medication_glucosamine_UKB2017	UK Biobank	2017	http://www.nealelab.is/uk-biobank	Case/ control		22914	314245	337159	1
Memory (de la Fuente, 2021)	Memory pairs-matching (episodic memory)	Memory_Fuente2021	de la Fuente et al.	2021	https://doi.org/10.1038/s41562-020-00936-2	Continious	331679				2
Mouth teeth problems (none of the above) (UK Biobank, 2017)	Mouth/teeth dental problems: None of the above	Mouth_etc_None_of_above_UKB2017	UK Biobank	2017	http://www.nealelab.is/uk-biobank	Case/ control		204310	131828	336138	1
Neo-openness to experience (Moor, 2012)	Neo-openness to experience	NEO_OPENNESS_NTR2012	Moor et al.	2012	https://doi.org/10.1038/mp.2010.128	Continious	17375				1
Non-cognitive (Demange, 2021)	Non-cognitive aspects of educational attainment	Noncognitive_Demange2021	Demange et al.	2021	https://doi.org/10.1038/s41588-020-00754-2	Continious	510795				2
Non-word reading (Eising, 2022)	Reading non-words	Nonwordreading_Eising2022	Eising et al.	2022	https://doi.org/10.1073/pnas.2202764119	Continious	13030				2
Non-word repetition (Eising, 2022)	Repeating non-words	Nonwordrepetition_Eising2022	Eising et al.	2022	https://doi.org/10.1073/pnas.2202764119	Continious	12828				2
Number of self-reported cancers (UK Biobank, 2017)	Cancer: number of self-reported cancers	Number_of_self_reported_cancers_UKB2017	UK Biobank	2017	http://www.nealelab.is/uk-biobank	Continious	337199				1
Other serious medical condition/disability diagnosed by doctor (UK Biobank, 2017)	Other serious medical condition/disability diagnosed by doctor	Other_serious_diagnosed_by_doctor_UKB2017	UK Biobank	2017	http://www.nealelab.is/uk-biobank	Case/ control		67968	263306	331274	1
Past tobacco smoking (UK, Biobank, 2017)	Past tobacco smoking	past_tobacco_smoking_UKB2017	UK Biobank	2017	NA	Continious	310749				1
Performance IQ (Eising, 2022)	Performance IQ	PerformanceIQ_Eising2022	Eising et al.	2022	https://doi.org/10.1073/pnas.2202764119	Continious	15230				2
Phenome awareness (Eising, 2022)	Phoneme awareness	Phonemeawareness_Eising2022	Eising et al.	2022	https://doi.org/10.1073/pnas.2202764119	Continious	12411				2
Ever had prostate specific antigen test (UK Biobank, 2017)	Urogenital: prostate: ever had prostate specific antigen (PSA) test	prostate_specific_antigen_PSA_test_UKB2017	UK Biobank	2017	http://www.nealelab.is/uk-biobank	Case/ control		46523	101447	147970	1
Pain type(s) experienced in last month: None of the above (UK Biobank, 2017)	Pain type(s) experienced in last month: None of the above	Recent_None_of_the_above_UKB2017	UK Biobank	2017	http://www.nealelab.is/uk-biobank	Case/ control		136199	200451	336650	1
Risk auto speed (Linner, 2019)	Risk - automobile speeding	Risk_AutoSpeeding_Linner2019	Linner et al.	2019	https://doi.org/10.1038/s41588-018-0309-3	Continious	404291				1
Risk drinks a week (Linner, 2019)	Risk - drinks a week	Risk_DrinksAWeek_Linner2019	Linner et al.	2019	https://doi.org/10.1038/s41588-018-0309-3	Continious	414343				1
Risk (First PC) (Linner, 2019)	Risk - First PC from automobile speading, drinks per week, ever smoker, sexual partners	Risk_PC1_Linner2019	Linner et al.	2019	https://doi.org/10.1038/s41588-018-0309-3	Continious	315894				1
Risk Tolerance (Linner, 2019)	Risk - Risk tolerance	Risk_RiskTolerance_Linner2019	Linner et al.	2019	https://doi.org/10.1038/s41588-018-0309-3	Continious	466571				1
Risk taking (UK Biobank, 2017)	Risk - risk taking	risk_taking_UKB2017_FRCT1	UK Biobank	2017	NA	Case/ control		82808	243013	325821	1
Reaction time (de la Fuente, 2021)	Reaction time (perceptual motor speed)	RT_Fuente2021	de la Fuente et al.	2021	https://doi.org/10.1038/s41562-020-00936-2	Continious	330024				2
Self reported hayfever (UK Biobank, 2017)	Self reported hayfever /allergic rhinitis	self_reported_hayfever_etc_UKB2017	UK Biobank	2017	http://www.nealelab.is/uk-biobank	Case/ control		19320	317839	337159	1
Sleep duration (UK Biobank, 2017)	Sleep duration	sleep_duration_UKB2017	UK Biobank	2017	NA	Continious	128266				1
Spelling (Eising, 2022)	Spelling	Spelling_Eising2022	Eising et al.	2022	https://doi.org/10.1073/pnas.2202764119	Continious	14874				2
Self rated health (Hill, 2016)	Self-rated health	SRH_Hill2016	Hill et al.	2016	https://doi.org/10.1093/ije/dyw219	Continious	111749				1
Standing height (UK Biobank, 2017)	Standing height	Standing_height_50_UKB2017	UK Biobank	2017	http://www.nealelab.is/uk-biobank	Continious	337199				1
Symbol digit (de la Fuente, 2021)	Symbol digit substitution (information processing speed)	Symbol_digit_Fuente2021	de la Fuente et al.	2021	https://doi.org/10.1038/s41562-020-00936-2	Continious	87741				2
Time spent computer (UK Biobank, 2017)	Time spent at the computer	time_spent_computer_UKB2017	UK Biobank	2017	NA	Continious	261987				1
Trail making test - B (de la Fuente, 2021)	Trail-making test B (executive functioning)	TMTB_Fuente2021	de la Fuente et al.	2021	https://doi.org/10.1038/s41562-020-00936-2	Continious	78547				2
Tower rearranging (de la Fuente, 2021)	Tower rearranging	Tower_Fuente2021	de la Fuente et al.	2021	https://doi.org/10.1038/s41562-020-00936-2	Continious	11263				2
Verbal and numeric reasoning (Davies, 2016)	Verbal numeric reasoning (VNR)	VNR_Davies2016	Davies et al.	2016	https://www.nature.com/articles/mp201645#Abs1	Continious	36035				2
Verbal and numerical reasoning (de la Fuente 2021)	Verbal numerical reasoning (VNR)	VNR_Fuente2021	de la Fuente et al.	2022	https://doi.org/10.1038/s41562-020-00936-2	Continious	171304				2
Word reading (Eising, 2022)	Wod reading	Wordreading_Eising2022	Eising et al.	2018	https://doi.org/10.1073/pnas.2202764119	Continious	23470				2
