# Supplementary material for: Multi-polygenic score prediction of mathematics, reading, and language abilities independent of general cognitive ability
Source: Mol Psychiatry. 2024 Jul 31;30(2):414–22. doi: 10.1038/s41380-024-02671-w (PMC11746139; doi:10.1038/s41380-024-02671-w)
Supplement: Supplementary file 5 — Supplementary Material Table S9 [file 41380_2024_2671_MOESM5_ESM.xlsx]

## Sheet: Elastic net parameters
Outcome	mean_cv_RMSE_train	sd_cv_RMSE_train	mean_cv_R2_train	sd_cv_R2_train	RMSE	Rsquare	alpha	lambda	N_train	N_test
Reading	0.918837	0.0101228	0.149946	0.00399529	0.948019	0.102531	0.9	0.00976232	3025	756
Reading.g	0.991592	0.00380941	0.0529106	0.00354508	0.936176	0.0693927	0.1	0.187589	2759	688
Mathematics	0.939051	0.0069771	0.106904	0.00273426	0.901722	0.138888	0.1	0.102647	3598	896
Mathematics.g	0.97983	0.00297463	0.0418744	0.00258177	1.01539	0.0364878	0.3	0.072624	2934	732
Language	0.940983	0.00625887	0.0961144	0.00321967	0.947162	0.0914198	0.9	0.0191628	3040	759
Language.g	1.00211	0.00186894	0.0173759	0.000983046	0.976257	0.0247423	0.2	0.105704	2988	744
g	0.933865	0.0065892	0.0992932	0.00305283	0.952844	0.0653123	0.1	0.106256	3168	789
Legend
Outcome	mean_cv_RMSE_train	sd_cv_RMSE_train	mean_cv_R2_train	sd_cv_R2_train	RMSE	Rsquare	alpha	lambda	N_train	N_test
Outcome trait predicted by elastic net model	Standardized root-mean-square-error from the resampling distribution of the cross-validation in the training set	Standard deviation of the root-mean-square-error from the resampling distribution of the cross-validation in the training set.	Mean variance explained from the resampling distribution of the cross-validation in the training set.	Standard deviation of variance explained from the resampling distribution of the cross-validation in the training set.	Root-mean-square deviation	The out-of-sample variance explained (in test set).	Alpha represents the mixing parameter that combines L1 (Lasso) and L2 (Ridge) penalties in the elastic net model.	Lambda represents the overall amount of regularization applied to the model.	N number of participants in the training set	N number of participants in the testing set

## Sheet: Reading betas
Polygenic Scores	Reading - beta coefficients	Reading.g - beta coefficients
Anorexia Nervosa (PGC,2019)	-0.00349547	0
ASD (iPsych, PGC, 2018)	0	0
Bipolar Disorder (all) (PGC, 2021)	0.0525254	0.00732913
Bipolar Disorder (BDI) (PGC, 2021)	0	0
Bipolar Disorder (PGC, 2018)	-0.0197843	0
Birth weight (EEG, 2016)	0	0
Childhood IQ (Benyamin, 2014)	0.0272843	0
Chronotype morning vs evening (UK Biobank, 2017)	0.03518	0.0276811
Cognitive (Demange, 2021)	0	0.0171825
Cognitive performance (Lee, 2018)	0.0670625	0.0421315
Cortical Surface Area (Grasby, 2020)	0.0284542	0.0138565
E1 (Rajagopal, 2023)	0.0481535	0.0132769
Educational attainment (EA2) (Okbay, 2016)	0	0
Educational attainment (EA3) (Lee, 2018)	0	0
Educational attainment (EA4) (Okbay, 2022)	0.198932	0.0436575
Educational attainment (self report) (Davies, 2016)	0	0
Ever had prostate specific antigen test (UK Biobank, 2017)	0	0.00207725
Executive Function (Hatoum, 2022)	0	0
Fluid intelligence score (UK Biobank, 2017)	0	0.00478506
Genomic g (de la Fuente, 2021)	0	0
Hayfever allergic rhinitis eczema (UK Biobank, 2017)	0.00627006	0
HDL Cholesterol (GLGC, 2013)	0.0147231	0.027826
Height (GIANT, 2018)	-0.0193222	0
Height (Yengo, 2022)	0.0425449	0.00949085
Household income (Hill, 2016)	0	0
Intelligence (IQ3) (Savage, 2018)	0.074793	0.0668814
Intercranial volume (Hibar, 2015)	0	0
Lung cancer (Patel, 2017)	0.0123777	0
Maths ability self report (Lee, 2018)	0	0
Maths highest class completed (Lee, 2018)	0.000949872	0
Matrix (de la Fuente, 2021)	-0.00157428	-0.00566095
Mean pallidum (Hibar, 2015)	0.0203341	0.00665685
Mean putamen (Hibar, 2015)	0.0241021	0.000579327
Mean thalamus (Hibar, 2015)	0	0
Memory (de la Fuente, 2021)	-0.0175634	0
Mouth teeth problems (none of the above) (UK Biobank, 2017)	0	0
Neo-openness to experience (Moor, 2012)	0	0
Non-cognitive (Demange, 2021)	-0.0414099	0
Non-word reading (Eising, 2022)	0.0715162	0.032942
Non-word repetition (Eising, 2022)	0.0122786	0
Pain type(s) experienced in last month: None of the above (UK Biobank, 2017)	0	0
Performance IQ (Eising, 2022)	0	-0.0124565
Phenome awareness (Eising, 2022)	0	0
Reaction time (de la Fuente, 2021)	0.00675798	0.00629347
Risk (First PC) (Linner, 2019)	0.00132598	0
Risk auto speed (Linner, 2019)	0	-0.00192544
Risk drinks a week (Linner, 2019)	0.000347581	0
Risk Tolerance (Linner, 2019)	0.0170423	0
Self rated health (Hill, 2016)	0	0
Spelling (Eising, 2022)	0	0.00237922
Standing height (UK Biobank, 2017)	-0.0285818	0
Symbol digit (de la Fuente, 2021)	0	0
Time spent computer (UK Biobank, 2017)	0	0
Trail making test - B (de la Fuente, 2021)	-0.0190047	0
Verbal and numeric reasoning (Davies, 2016)	0.00992495	0.0113005
Verbal and numerical reasoning (de la Fuente, 2021)	0.0535903	0.0323794
Word reading (Eising, 2022)	0.0131554	0.0415266

## Sheet: Maths betas
Polygenic scores	Maths - beta coefficients	Maths.g - beta coefficients
ASD (iPsych, PGC, 2018)	0.00806454	-0.0150766
Bipolar Disorder (all) (PGC, 2021)	0.0103536	0.00508217
Bipolar Disorder (BDI) (PGC, 2021)	0.00751866	0
Bipolar Disorder (PGC, 2018)	0	0.00220273
Childhood IQ (Benyamin, 2014)	0.0103949	0
Chronotype morning vs evening (UK Biobank, 2017)	0.0346649	0.0340485
Cognitive (Demange, 2021)	0.0283154	0.0375829
Cognitive performance (Lee, 2018)	0.0561038	0.0703441
Cortical Surface Area (Grasby, 2020)	0	0
E1 (Rajagopal, 2023)	0.052197	0.031338
Educational attainment (EA2) (Okbay, 2016)	0	0
Educational attainment (EA3) (Lee, 2018)	0.0374157	0
Educational attainment (EA4) (Okbay, 2022)	0.0985342	0.0343235
Educational attainment (self report) (Davies, 2016)	0	0
Executive Function (Hatoum, 2022)	0.0721963	0.0513289
Fluid intelligence score (UK Biobank, 2017)	0.0231633	0
Genomic g (de la Fuente, 2021)	0	0
HDL Cholesterol (GLGC, 2013)	0.00385276	0
Household income (Hill, 2016)	0	0
Intelligence (IQ3) (Savage, 2018)	0.0473268	0.0107582
Lung cancer (Patel, 2017)	0.024046	0
Maths ability self report (Lee, 2018)	0	0.0104766
Maths highest class completed (Lee, 2018)	0.00837905	0
Matrix (de la Fuente, 2021)	0	0
Mean hippocampus (Hibar, 2015)	0	0.00165014
Mean putamen (Hibar, 2015)	0.00276651	0
Mean thalamus (Hibar, 2015)	0.0192688	0
Memory (de la Fuente, 2021)	-0.00181429	0
Mouth teeth problems (none of the above) (UK Biobank, 2017)	0	0
Neo-openness to experience (Moor, 2012)	7.90848e-06	0
Non-cognitive (Demange, 2021)	-3.79642e-05	0
Non-word reading (Eising, 2022)	0	0
Non-word repetition (Eising, 2022)	0.0123188	0
Number of self-reported cancers (UK Biobank, 2017)	0.0251748	0.0245474
Other serious medical condition/disability diagnosed by doctor (UK Biobank, 2017)	0.031549	0.00664666
Pain type(s) experienced in last month: None of the above (UK Biobank, 2017)	0.00587065	0
Past tobacco smoking (UK, Biobank, 2017)	0.00211774	0.00341192
Performance IQ (Eising, 2022)	0.00532892	0
Phenome awareness (Eising, 2022)	0	0
Reaction time (de la Fuente, 2021)	0	0
Risk auto speed (Linner, 2019)	0	0
Self rated health (Hill, 2016)	-0.0148614	-0.0134907
Self reported hayfever (UK Biobank, 2017)	0.00204645	0
Sleep duration (UK Biobank, 2017)	0.00945733	0
Spelling (Eising, 2022)	0	0
Symbol digit (de la Fuente, 2021)	0	0
Time spent computer (UK Biobank, 2017)	-0.0118295	0
Tower rearranging (de la Fuente, 2021)	0	0
Trail making test - B (de la Fuente, 2021)	-0.0155823	0
Verbal and numeric reasoning (Davies, 2016)	0	0
Verbal and numerical reasoning (de la Fuente, 2021)	0	0
Word reading (Eising, 2022)	0.00823753	0.0160059

## Sheet: Language betas
Polygenic scores	Language - beta coefficients	Language.g - beta coefficients
Age of smoking initiation (TAG, 2010)	0	0
Alzheimer's Disease family history - maternal (Marioni, 2018)	0	0
Anorexia Nervosa (PGC,2019)	0	0
ASD (iPsych, PGC, 2018)	0	-0.00495381
Childhood IQ (Benyamin, 2014)	0.0178165	0
Chronotype morning vs evening (UK Biobank, 2017)	0.0146847	0.0227047
Cognitive (Demange, 2021)	0.0422486	0.0123162
Cognitive performance (Lee, 2018)	0.0275305	0.0259914
Cortical Surface Area (Grasby, 2020)	0	0
E1 (Rajagopal, 2023)	0.0521023	0.019541
Educational attainment (EA2) (Okbay, 2016)	0	0
Educational attainment (EA3) (Lee, 2018)	0	0
Educational attainment (EA4) (Okbay, 2022)	0.15876	0.0509286
Educational attainment (self report) (Davies, 2016)	0	0
Executive Function (Hatoum, 2022)	0	0
Fluid intelligence score (UK Biobank, 2017)	0	0.00932181
Genomic g (de la Fuente, 2021)	0	0
Hayfever allergic rhinitis eczema (UK Biobank, 2017)	0.00288011	0
HDL Cholesterol (GLGC, 2013)	0	0
Household income (Hill, 2016)	0	0
Intelligence (IQ3) (Savage, 2018)	0.0707886	0.0108242
Lung cancer (Patel, 2017)	0.020962	0.0151284
Maths ability self report (Lee, 2018)	0	0
Maths highest class completed (Lee, 2018)	0.00323998	0
Mean hippocampus (Hibar, 2015)	0	0.0133657
Mean pallidum (Hibar, 2015)	0	0
Mean putamen (Hibar, 2015)	0.0112091	0
Mean thalamus (Hibar, 2015)	0.0322414	0.02224
Medication: glucosamine product (UK Biobank, 2017)	0.00286518	0.00652365
Memory (de la Fuente, 2021)	0	0
Mouth teeth problems (none of the above) (UK Biobank, 2017)	-0.00315971	-0.0074429
Neo-openness to experience (Moor, 2012)	0	0
Non-cognitive (Demange, 2021)	0	0
Non-word reading (Eising, 2022)	0	0
Non-word repetition (Eising, 2022)	0.0186717	0.00711684
Other serious medical condition/disability diagnosed by doctor (UK Biobank, 2017)	0.0292189	0.0113205
Pain type(s) experienced in last month: None of the above (UK Biobank, 2017)	0	0
Performance IQ (Eising, 2022)	0	0
Phenome awareness (Eising, 2022)	0	0
Reaction time (de la Fuente, 2021)	0.00470271	0
Risk auto speed (Linner, 2019)	0	0
Risk drinks a week (Linner, 2019)	0	0
Self rated health (Hill, 2016)	-0.0169505	0
Spelling (Eising, 2022)	0	0
Symbol digit (de la Fuente, 2021)	0	-0.000358199
Time spent computer (UK Biobank, 2017)	0	0
Trail making test - B (de la Fuente, 2021)	-0.0208033	-0.000464646
Verbal and numeric reasoning (Davies, 2016)	0.0080672	0
Verbal and numerical reasoning (de la Fuente, 2021)	0.00965224	0.0180638
Word reading (Eising, 2022)	0	0.000358363

## Sheet: g betas
Polygenic scores	Geneal Cognitive ability (g) - Beta Coefficients
Age of smoking initiation (TAG, 2010)	0.00191027
ASD (iPsych, PGC, 2018)	0.0279127
Bipolar Disorder (all) (PGC, 2021)	4.79321e-05
Childhood IQ (Benyamin, 2014)	0.0231615
Chronotype morning vs evening (UK Biobank, 2017)	0
Cognitive (Demange, 2021)	0
Cognitive performance (Lee, 2018)	0.0395805
E1 (Rajagopal, 2023)	0.0433141
Educational attainment (EA2) (Okbay, 2016)	0
Educational attainment (EA3) (Lee, 2018)	0.0607821
Educational attainment (EA4) (Okbay, 2022)	0.107145
Educational attainment (self report) (Davies, 2016)	0.00963146
Executive Function (Hatoum, 2022)	0.0260894
Genomic g (de la Fuente, 2021)	0
Fluid intelligence score (UK Biobank, 2017)	0
Height (Yengo, 2022)	0
Household income (Hill, 2016)	0.00322144
Intelligence (IQ3) (Savage, 2018)	0.0542258
Maths ability self report (Lee, 2018)	0
Maths highest class completed (Lee, 2018)	0.0159376
Memory (de la Fuente, 2021)	0.00310489
Neo-openness to experience (Moor, 2012)	0.00381622
Non-cognitive (Demange, 2021)	-0.00740804
Non-word reading (Eising, 2022)	0.0143712
Non-word repetition (Eising, 2022)	0.0202801
Performance IQ (Eising, 2022)	0.0297696
Phenome awareness (Eising, 2022)	0
Risk auto speed (Linner, 2019)	-0.00305203
Risk drinks a week (Linner, 2019)	0
Risk (First PC) (Linner, 2019)	0.00230028
Risk Tolerance (Linner, 2019)	0.0150376
Risk taking (UK Biobank, 2017)	0.00395009
Reaction time (de la Fuente, 2021)	0.013075
Spelling (Eising, 2022)	0
Self rated health (Hill, 2016)	0
Standing height (UK Biobank, 2017)	-0.0187587
Symbol digit (de la Fuente, 2021)	-0.00234024
Trail making test - B (de la Fuente, 2021)	-0.0271575
Verbal and numeric reasoning (Davies, 2016)	0
Verbal and numerical reasoning (de la Fuente, 2021)	0.00921205
Word reading (Eising, 2022)	0
Alzheimer's Disease family history - maternal (Marioni, 2018)	0.00543244
Hayfever allergic rhinitis eczema (UK Biobank, 2017)	0.00329412
Bone mineral density - heel (Kemp, 2017)	0.0201275
Cortical Surface Area (Grasby, 2020)	0
Lung cancer (Patel, 2017)	0.0252361
Mean putamen (Hibar, 2015)	0.0157632
Mean thalamus (Hibar, 2015)	0.0168497
Mouth teeth problems (none of the above) (UK Biobank, 2017)	0
Other serious medical condition/disability diagnosed by doctor (UK Biobank, 2017)	0.0232429
Pain type(s) experienced in last month: None of the above (UK Biobank, 2017)	0
Time spent computer (UK Biobank, 2017)	0.00625533
