# Supplementary material for: Multi-polygenic score prediction of mathematics, reading, and language abilities independent of general cognitive ability
Source: Mol Psychiatry. 2024 Jul 31;30(2):414–22. doi: 10.1038/s41380-024-02671-w (PMC11746139; doi:10.1038/s41380-024-02671-w)
Supplement: Supplementary file 6 — Supplementary Material Table S10 [file 41380_2024_2671_MOESM6_ESM.xlsx]

## Sheet: Parameters - 1 ppt per twin
Outcome	mean_cv_RMSE_train	sd_cv_RMSE_train	mean_cv_R2_train	sd_cv_R2_train	RMSE	Rsquare	alpha	lambda	N_train	N_test
Reading	0.947177	0.00916549	0.132312	0.00669882	0.902542	0.0984553	1	0.0222512	1920	479
Reading.g	0.978435	0.00467323	0.0562077	0.00414422	1.01824	0.0349921	0.1	0.181562	1749	436
Mathematics	0.95192	0.00684357	0.106843	0.00366748	0.937543	0.108689	0.2	0.104733	2277	568
Mathematics.g	0.995097	0.00434925	0.038027	0.00480419	0.972995	0.071877	0.5	0.0745121	1864	464
Language	0.947217	0.0060549	0.0948929	0.00388084	0.937499	0.0822025	0.4	0.0474603	1944	484
Language.g	1.00178	0.00512612	0.0186306	0.00474645	0.983927	0.0211574	0.6	0.052225	1907	476
g	0.945158	0.00551724	0.0870541	0.00392756	0.982124	0.0781029	0.2	0.10377	2016	503
Legend
Outcome	mean_cv_RMSE_train	sd_cv_RMSE_train	mean_cv_R2_train	sd_cv_R2_train	RMSE	Rsquare	alpha	lambda	N_train	N_test
Outcome trait predicted by elastic net model	Standardized root-mean-square-error from the resampling distribution of the cross-validation in the training set	Standard deviation of the root-mean-square-error from the resampling distribution of the cross-validation in the training set.	Mean variance explained from the resampling distribution of the cross-validation in the training set.	Standard deviation of variance explained from the resampling distribution of the cross-validation in the training set.	Root-mean-square deviation	The out-of-sample variance explained (in test set).	Alpha represents the mixing parameter that combines L1 (Lasso) and L2 (Ridge) penalties in the elastic net model.	Lambda represents the overall amount of regularization applied to the model.	N number of participants in the training set	N number of participants in the testing set

## Sheet: Reading coefficients
Polygenic scores	Beta coefficients
	Reading	Reading.g
Anorexia Nervosa (PGC,2019)	0	0
ASD (iPsych, PGC, 2018)	0.00930617	0
Bipolar Disorder (PGC, 2018)	0	-0.000610915
Bipolar Disorder (all) (PGC, 2021)	0.0196103	0.0311
Bipolar Disorder (BDI) (PGC, 2021)	0	0
Birth weight (EEG, 2016)	0	0
Childhood IQ (Benyamin, 2014)	0.0284764	0
Chronotype morning vs evening (UK Biobank, 2017)	0.0201958	0.026137
Cognitive (Demange, 2021)	0	0.0208014
Cognitive performance (Lee, 2018)	0.102515	0.050941
E1 (Rajagopal, 2023)	0.0497078	0
Educational attainment (EA2) (Okbay, 2016)	0	0
Educational attainment (EA3) (Lee, 2018)	0	0.000120254
Educational attainment (EA4) (Okbay, 2022)	0.153848	0.0433433
Educational attainment (self report) (Davies, 2016)	0	0
Executive Function (Hatoum, 2022)	0	0
Genomic g (de la Fuente, 2021)	0	0
Fluid intelligence score (UK Biobank, 2017)	0	0
Height (GIANT, 2018)	0	0
Height (Yengo, 2022)	0.000769865	0.0271975
Household income (Hill, 2016)	0	0.00212573
Intelligence (IQ3) (Savage, 2018)	0.0379104	0.0343537
Maths ability self report (Lee, 2018)	0	0
Maths highest class completed (Lee, 2018)	0	0
Matrix (de la Fuente, 2021)	-0.00610766	-0.00920418
Memory (de la Fuente, 2021)	0	-0.000549885
Neo-openness to experience (Moor, 2012)	0	0
Non-cognitive (Demange, 2021)	0	-0.000856468
Non-word reading (Eising, 2022)	0.0787621	0.0288606
Non-word repetition (Eising, 2022)	0	0.0234182
Performance IQ (Eising, 2022)	0	0
Phenome awareness (Eising, 2022)	0	0
Risk auto speed (Linner, 2019)	0	0
Risk drinks a week (Linner, 2019)	0	0.00660425
Risk (First PC) (Linner, 2019)	0	0.000943033
Risk Tolerance (Linner, 2019)	0.0150851	0
Reaction time (de la Fuente, 2021)	0	0
Spelling (Eising, 2022)	0.0126939	0.0081121
Self rated health (Hill, 2016)	0	0
Standing height (UK Biobank, 2017)	0	0.0111716
Symbol digit (de la Fuente, 2021)	0	0.00938767
Trail making test - B (de la Fuente, 2021)	0	-0.00741324
Verbal and numeric reasoning (Davies, 2016)	0	0.0140127
Verbal and numerical reasoning (de la Fuente, 2021)	0.0475501	0.0367464
Word reading (Eising, 2022)	0.0290947	0.0529195
Hayfever allergic rhinitis eczema (UK Biobank, 2017)	0	0
Cortical Surface Area (Grasby, 2020)	0.000611058	0.039367
Ever had prostate specific antigen test (UK Biobank, 2017)	0	0.0116374
HDL Cholesterol (GLGC, 2013)	0.0306477	0.0463943
Intercranial volume (Hibar, 2015)	0	-0.00853063
Lung cancer (Patel, 2017)	0	0
Mean pallidum (Hibar, 2015)	0.0078442	0.00833258
Mean putamen (Hibar, 2015)	0.00663718	0.00536238
Mean thalamus (Hibar, 2015)	0	0
Mouth teeth problems (none of the above) (UK Biobank, 2017)	0	0
Pain type(s) experienced in last month: None of the above (UK Biobank, 2017)	0	0
Time spent computer (UK Biobank, 2017)	0	0

## Sheet: Mathematics coefficients
Polygenic scores	Beta coefficients
	Mathematics	Mathematics.g
ASD (iPsych, PGC, 2018)	0	-0.00758459
Bipolar Disorder (PGC, 2018)	0	0
Bipolar Disorder (all) (PGC, 2021)	0.0355549	0
Bipolar Disorder (BDI) (PGC, 2021)	0	0
Childhood IQ (Benyamin, 2014)	0.005594	0
Chronotype morning vs evening (UK Biobank, 2017)	0.0227849	0.0157168
Cognitive (Demange, 2021)	0	0
Cognitive performance (Lee, 2018)	0.0931908	0.103623
E1 (Rajagopal, 2023)	0.0563608	0
Educational attainment (EA2) (Okbay, 2016)	0	0
Educational attainment (EA3) (Lee, 2018)	0.0663793	0.00216434
Educational attainment (EA4) (Okbay, 2022)	0.0561964	0.0310598
Educational attainment (self report) (Davies, 2016)	0.00781329	0
Executive Function (Hatoum, 2022)	0.072528	0.0692723
Genomic g (de la Fuente, 2021)	0	0
Fluid intelligence score (UK Biobank, 2017)	0.00987014	0
Household income (Hill, 2016)	0.00317792	0
Intelligence (IQ3) (Savage, 2018)	0.0334136	0
Maths ability self report (Lee, 2018)	0	0.012898
Maths highest class completed (Lee, 2018)	0	0
Matrix (de la Fuente, 2021)	0	0
Memory (de la Fuente, 2021)	0	0
Neo-openness to experience (Moor, 2012)	0	0
Non-cognitive (Demange, 2021)	0	0
Non-word reading (Eising, 2022)	0	0
Non-word repetition (Eising, 2022)	0.0179527	0
Past tobacco smoking (UK, Biobank, 2017)	0.0164812	1.57801e-17
Performance IQ (Eising, 2022)	0.00664196	0
Phenome awareness (Eising, 2022)	0.00804353	0
Risk auto speed (Linner, 2019)	0	0
Reaction time (de la Fuente, 2021)	0	0
Sleep duration (UK Biobank, 2017)	0	0
Spelling (Eising, 2022)	0	0
Self rated health (Hill, 2016)	0	0
Symbol digit (de la Fuente, 2021)	0	0
Trail making test - B (de la Fuente, 2021)	0	0
Tower rearranging (de la Fuente, 2021)	0	0
Verbal and numeric reasoning (Davies, 2016)	0	0
Verbal and numerical reasoning (de la Fuente, 2021)	0	0
Word reading (Eising, 2022)	0	0.0155912
Cortical Surface Area (Grasby, 2020)	0	0
HDL Cholesterol (GLGC, 2013)	0.00873398	0
Lung cancer (Patel, 2017)	0.0121097	0
Mean hippocampus (Hibar, 2015)	0	0
Mean putamen (Hibar, 2015)	0.0117312	0
Mean thalamus (Hibar, 2015)	0	0
Mouth teeth problems (none of the above) (UK Biobank, 2017)	0	0
Self reported hayfever (UK Biobank, 2017)	0.0371842	0
Number of self-reported cancers (UK Biobank, 2017)	0	2.07015e-18
Other serious medical condition/disability diagnosed by doctor (UK Biobank, 2017)	0.0186329	0
Pain type(s) experienced in last month: None of the above (UK Biobank, 2017)	0	0
Time spent computer (UK Biobank, 2017)	0	0

## Sheet: Language coefficients
Polygenic scores	Beta coefficients
	Language	Language.g
Age of smoking initiation (TAG, 2010)	0	0
Anorexia Nervosa (PGC,2019)	0.0191257	0.0191257
ASD (iPsych, PGC, 2018)	0.00565518	0.00565518
Childhood IQ (Benyamin, 2014)	0.0197061	0.0197061
Chronotype morning vs evening (UK Biobank, 2017)	0.0379735	0.0379735
Cognitive (Demange, 2021)	0	0
Cognitive performance (Lee, 2018)	0.0687984	0.0687984
E1 (Rajagopal, 2023)	0.049511	0.049511
Educational attainment (EA2) (Okbay, 2016)	0	0
Educational attainment (EA3) (Lee, 2018)	0.0517976	0.0517976
Educational attainment (EA4) (Okbay, 2022)	0.136514	0.136514
Educational attainment (self report) (Davies, 2016)	0	0
Executive Function (Hatoum, 2022)	7.87354e-05	7.87e-05
Genomic g (de la Fuente, 2021)	0	0
Fluid intelligence score (UK Biobank, 2017)	0.0140978	0.0140979
Household income (Hill, 2016)	0	0
Intelligence (IQ3) (Savage, 2018)	0	0
Maths ability self report (Lee, 2018)	0	0
Maths highest class completed (Lee, 2018)	0	0
Memory (de la Fuente, 2021)	0	0
Neo-openness to experience (Moor, 2012)	0	0
Non-cognitive (Demange, 2021)	0	0
Non-word reading (Eising, 2022)	0.0356905	0.0356905
Non-word repetition (Eising, 2022)	0.00679327	0.00679327
Performance IQ (Eising, 2022)	0	0
Phenome awareness (Eising, 2022)	0	0
Risk auto speed (Linner, 2019)	0	0
Risk drinks a week (Linner, 2019)	0.00562329	0.00562329
Reaction time (de la Fuente, 2021)	0.000324578	0.00032458
Spelling (Eising, 2022)	0	0
Self rated health (Hill, 2016)	0	0
Symbol digit (de la Fuente, 2021)	0	0
Trail making test - B (de la Fuente, 2021)	-0.0324915	-0.0324915
Verbal and numeric reasoning (Davies, 2016)	0	0
Verbal and numerical reasoning (de la Fuente, 2021)	0.0253428	0.0253428
Word reading (Eising, 2022)	0	0
Alzheimer's Disease family history - maternal (Marioni, 2018)	0.0012125	0.0012125
Hayfever allergic rhinitis eczema (UK Biobank, 2017)	0.0135318	0.0135318
Cortical Surface Area (Grasby, 2020)	0	0
HDL Cholesterol (GLGC, 2013)	0.00549656	0.00549656
Lung cancer (Patel, 2017)	0.0225716	0.0225715
Mean hippocampus (Hibar, 2015)	0	0
Mean pallidum (Hibar, 2015)	0	0
Mean putamen (Hibar, 2015)	0.0279299	0.0279299
Mean thalamus (Hibar, 2015)	0.0223186	0.0223186
Mouth teeth problems (none of the above) (UK Biobank, 2017)	0	0
Other serious medical condition/disability diagnosed by doctor (UK Biobank, 2017)	0.0150214	0.0150214
Pain type(s) experienced in last month: None of the above (UK Biobank, 2017)	0	0
Time spent computer (UK Biobank, 2017)	0	0
Medication: glucosamine product (UK Biobank, 2017)	0.00512187	0.00512187

## Sheet: g coefficients
Polygenic scores	Beta coefficients
	g
Age of smoking initiation (TAG, 2010)	0
ASD (iPsych, PGC, 2018)	0.0258384
Bipolar Disorder (all) (PGC, 2021)	0
Childhood IQ (Benyamin, 2014)	0.0252557
Chronotype morning vs evening (UK Biobank, 2017)	0
Cognitive (Demange, 2021)	0
Cognitive performance (Lee, 2018)	0.0678912
E1 (Rajagopal, 2023)	0.0258106
Educational attainment (EA2) (Okbay, 2016)	0
Educational attainment (EA3) (Lee, 2018)	0.0578358
Educational attainment (EA4) (Okbay, 2022)	0.10735
Educational attainment (self report) (Davies, 2016)	0
Executive Function (Hatoum, 2022)	0
Genomic g (de la Fuente, 2021)	0
Fluid intelligence score (UK Biobank, 2017)	0
Height (Yengo, 2022)	0
Household income (Hill, 2016)	0
Intelligence (IQ3) (Savage, 2018)	0.0278842
Maths ability self report (Lee, 2018)	0
Maths highest class completed (Lee, 2018)	0.011154
Memory (de la Fuente, 2021)	-6.98589e-05
Neo-openness to experience (Moor, 2012)	0
Non-cognitive (Demange, 2021)	0
Non-word reading (Eising, 2022)	0.0168155
Non-word repetition (Eising, 2022)	0
Performance IQ (Eising, 2022)	0.0211199
Phenome awareness (Eising, 2022)	0
Risk auto speed (Linner, 2019)	0
Risk drinks a week (Linner, 2019)	0
Risk (First PC) (Linner, 2019)	0
Risk Tolerance (Linner, 2019)	0.0191219
Risk taking (UK Biobank, 2017)	0.0305039
Reaction time (de la Fuente, 2021)	0
Spelling (Eising, 2022)	0
Self rated health (Hill, 2016)	0.00582956
Standing height (UK Biobank, 2017)	0
Symbol digit (de la Fuente, 2021)	0
Trail making test - B (de la Fuente, 2021)	0
Verbal and numeric reasoning (Davies, 2016)	0
Verbal and numerical reasoning (de la Fuente, 2021)	0.00753417
Word reading (Eising, 2022)	0
Alzheimer's Disease family history - maternal (Marioni, 2018)	0.00302188
Hayfever allergic rhinitis eczema (UK Biobank, 2017)	0.0456758
Bone mineral density - heel (Kemp, 2017)	0.0219223
Cortical Surface Area (Grasby, 2020)	0
Lung cancer (Patel, 2017)	0.00437158
Mean putamen (Hibar, 2015)	0.00188403
Mean thalamus (Hibar, 2015)	0
Mouth teeth problems (none of the above) (UK Biobank, 2017)	0.0126805
Other serious medical condition/disability diagnosed by doctor (UK Biobank, 2017)	0
Pain type(s) experienced in last month: None of the above (UK Biobank, 2017)	0
Time spent computer (UK Biobank, 2017)	0
