# Supplementary material for: Multi-polygenic score prediction of mathematics, reading, and language abilities independent of general cognitive ability
Source: Mol Psychiatry. 2024 Jul 31;30(2):414–22. doi: 10.1038/s41380-024-02671-w (PMC11746139; doi:10.1038/s41380-024-02671-w)
Supplement: Supplementary file 7 — Supplementary Material Table S11 [file 41380_2024_2671_MOESM7_ESM.xlsx]

## Sheet: Multiple regression output
	One MZ twin and both DZ twin pairs
	Outcome	Multiple R2	Adjusted R2	Variance explained	F-statistic	P-value
	Reading	0.162	0.1492	0.1492	12.63	2.2e-16
	Reading.g	0.08119	0.06574	0.06574	5.254	2.2e-16
	Mathematics	0.131	0.1208	0.1208	12.87	2.2e-16
	Mathematics.g	0.06124	0.04773	0.04773	4.533	2.2e-16
	Language	0.1162	0.1044	0.1044	9.854	2.2e-16
	Language.g	0.03429	0.02117	0.02117	2.614	6.107e-09
	g	0.1147	0.1029	0.1029	9.724	2.2e-16
	One twin per twin pair
	Outcome	Multiple R2	Adjusted R2	Variance explained	F-statistic	P-value
	Reading	0.1608	0.1404	0.1404	7.871	2.2e-16
	Reading.g	0.08776	0.06331	0.06331	3.59	2.2e-16
	Mathematics	0.1318	0.1156	0.1156	8.152	2.2e-16
	Mathematics.g	0.07406	0.05289	0.05289	3.499	1.575e-15
	Language	0.123	0.1046	0.1046	6.668	2.2e-16
	Language.g	0.04718	0.02675	0.02675	2.309	6.935e-07
	g	0.1189	0.1004	0.1004	6.402	2.2e-16
