# Supplementary material for: Multi-polygenic score prediction of mathematics, reading, and language abilities independent of general cognitive ability
Source: Mol Psychiatry. 2024 Jul 31;30(2):414–22. doi: 10.1038/s41380-024-02671-w (PMC11746139; doi:10.1038/s41380-024-02671-w)
Supplement: Supplementary file 8 — Supplementary Material Table S12 [file 41380_2024_2671_MOESM8_ESM.xlsx]

## Sheet: Reading
	All genotyped								One genotyped twin per twin pair
Polygenic score	BETA	SE	T	P	R2	Adjusted R2	Variance explained	N	BETA	SE	T	P	R2	Adjusted R2	Variance explained	N
Anorexia Nervosa (PGC,2019)	0.029622	0.0160195	1.84913	0.0645176	0.00090399	0.000639609	0.000639609	3781	0.0384324	0.0201769	1.90477	0.056929	0.00151134	0.00109478	0.00109478	2399
ASD (iPsych, PGC, 2018)	0.0473695	0.0159672	2.96667	0.00302931	0.00232354	0.00205954	0.00205954	3781	0.0572236	0.020054	2.85347	0.00436152	0.00338538	0.0029696	0.0029696	2399
Bipolar Disorder (all) (PGC, 2021)	0.0626896	0.0161518	3.88127	0.000105687	0.00397048	0.00370691	0.00370691	3781	0.0667075	0.0206045	3.23752	0.00122217	0.00435374	0.00393837	0.00393837	2399
Bipolar Disorder (BDI) (PGC, 2021)	0.0465743	0.0162299	2.86966	0.00413201	0.00217439	0.00191034	0.00191034	3781	0.0512283	0.0205709	2.49032	0.01283	0.0025806	0.00216449	0.00216449	2399
Bipolar Disorder (PGC, 2018)	0.0387505	0.0159515	2.42927	0.0151756	0.00155918	0.00129497	0.00129497	3781	0.024773	0.020215	1.22547	0.220517	0.000626136	0.000209209	0.000209209	2399
Birth weight (EEG, 2016)	0.0385607	0.0166284	2.31896	0.0204503	0.00142099	0.00115675	0.00115675	3781	0.0302428	0.0208481	1.45063	0.147015	0.000877125	0.000460303	0.000460303	2399
Childhood IQ (Benyamin, 2014)	0.09468	0.0163401	5.79433	7.41979e-09	0.00880618	0.00854389	0.00854389	3781	0.100538	0.0206698	4.86399	1.22502e-06	0.00977354	0.00936043	0.00936043	2399
Chronotype morning vs evening (UK Biobank, 2017)	0.0829042	0.0161794	5.12406	3.13986e-07	0.00689992	0.00663713	0.00663713	3781	0.0792783	0.0205799	3.85222	0.000120122	0.00615281	0.00573819	0.00573819	2399
Cognitive (Demange, 2021)	0.289807	0.0156108	18.5645	1.07511e-73	0.0835768	0.0833343	0.0833343	3781	0.288931	0.019953	14.4805	1.27965e-45	0.0804416	0.080058	0.080058	2399
Cognitive performance (Lee, 2018)	0.311087	0.015496	20.0753	2.92052e-85	0.0963689	0.0961298	0.0961298	3781	0.30398	0.0198133	15.3423	9.50302e-51	0.089419	0.0890391	0.0890391	2399
Cortical Surface Area (Grasby, 2020)	0.0831201	0.0160785	5.16963	2.46707e-07	0.00702234	0.00675957	0.00675957	3781	0.0776145	0.0206852	3.75219	0.00017946	0.00583925	0.0054245	0.0054245	2399
E1 (Rajagopal, 2023)	0.199977	0.0160137	12.4878	4.24888e-35	0.0396311	0.0393769	0.0393769	3781	0.192667	0.0201394	9.56671	2.63597e-21	0.0367776	0.0363758	0.0363758	2399
Educational attainment (EA2) (Okbay, 2016)	0.240384	0.0156686	15.3418	1.39905e-51	0.0586319	0.0583828	0.0583828	3781	0.236578	0.0199054	11.8851	1.07826e-31	0.0556508	0.0552569	0.0552569	2399
Educational attainment (EA3) (Lee, 2018)	0.293169	0.0154336	18.9956	6.40949e-77	0.0871608	0.0869193	0.0869193	3781	0.296438	0.0195244	15.1829	8.80138e-50	0.0877334	0.0873528	0.0873528	2399
Educational attainment (EA4) (Okbay, 2022)	0.311073	0.0152962	20.3365	2.46163e-87	0.0986446	0.0984061	0.0984061	3781	0.308895	0.0193369	15.9744	1.15467e-54	0.0962156	0.0958386	0.0958386	2399
Educational attainment (self report) (Davies, 2016)	0.201144	0.0158601	12.6824	3.99287e-36	0.0408248	0.040571	0.040571	3781	0.191245	0.0199911	9.56651	2.64093e-21	0.0367761	0.0363743	0.0363743	2399
Ever had prostate specific antigen test (UK Biobank, 2017)	0.0311036	0.0163581	1.90142	0.0573234	0.00095579	0.000691423	0.000691423	3781	0.0328734	0.0207305	1.58575	0.112929	0.00104796	0.000631206	0.000631206	2399
Executive Function (Hatoum, 2022)	0.128886	0.0160153	8.04769	1.11945e-15	0.0168495	0.0165893	0.0165893	3781	0.119096	0.0201837	5.90059	4.13452e-09	0.0143173	0.0139061	0.0139061	2399
Fluid intelligence score (UK Biobank, 2017)	0.223485	0.0159553	14.007	1.69941e-43	0.0493547	0.0491032	0.0491032	3781	0.211091	0.0202926	10.4023	8.09473e-25	0.0431934	0.0427942	0.0427942	2399
Genomic g (de la Fuente, 2021)	0.210146	0.0156445	13.4326	3.21404e-40	0.045571	0.0453185	0.0453185	3781	0.211449	0.0200583	10.5417	1.97894e-25	0.0443073	0.0439086	0.0439086	2399
Hayfever allergic rhinitis eczema (UK Biobank, 2017)	0.0411342	0.0163533	2.51535	0.0119326	0.00167145	0.00140727	0.00140727	3781	0.0450843	0.0205591	2.19291	0.0284095	0.00200218	0.00158583	0.00158583	2399
HDL Cholesterol (GLGC, 2013)	0.060305	0.0159746	3.77504	0.000162436	0.00375693	0.0034933	0.0034933	3781	0.0776792	0.0199769	3.88845	0.00010363	0.00626835	0.00585378	0.00585378	2399
Height (GIANT, 2018)	0.0382342	0.0160023	2.38929	0.0169295	0.00150837	0.00124415	0.00124415	3781	0.0313622	0.0203026	1.54474	0.122542	0.00099451	0.000577737	0.000577737	2399
Height (Yengo, 2022)	0.0559086	0.0160686	3.47937	0.00050828	0.00319326	0.00292949	0.00292949	3781	0.0552419	0.0201	2.74835	0.00603442	0.00314131	0.00272543	0.00272543	2399
Household income (Hill, 2016)	0.127774	0.0160465	7.9627	2.20786e-15	0.0165013	0.016241	0.016241	3781	0.14351	0.0203096	7.06611	2.08036e-12	0.0204051	0.0199964	0.0199964	2399
Intelligence (IQ3) (Savage, 2018)	0.297373	0.0154819	19.2078	1.57371e-78	0.0889451	0.088704	0.088704	3781	0.28153	0.0195861	14.374	5.29848e-45	0.079356	0.0789719	0.0789719	2399
Intercranial volume (Hibar, 2015)	0.0388155	0.0161551	2.40267	0.0163236	0.00152528	0.00126106	0.00126106	3781	0.0138539	0.0204297	0.678129	0.497756	0.000191811	-0.000225297	-0.000225297	2399
Lung cancer (Patel, 2017)	0.0626682	0.016195	3.8696	0.000110851	0.00394674	0.00368317	0.00368317	3781	0.0568985	0.0204477	2.78263	0.00543426	0.0032199	0.00280406	0.00280406	2399
Maths ability self report (Lee, 2018)	0.130047	0.0159585	8.14906	4.9361e-16	0.0172692	0.0170092	0.0170092	3781	0.133828	0.020166	6.63631	3.96345e-11	0.0180417	0.0176321	0.0176321	2399
Maths highest class completed (Lee, 2018)	0.165799	0.0159384	10.4025	5.23811e-25	0.027838	0.0275807	0.0275807	3781	0.165012	0.0201456	8.19098	4.16496e-16	0.0272279	0.0268221	0.0268221	2399
Matrix (de la Fuente, 2021)	0.0401683	0.0161251	2.49105	0.0127793	0.00163936	0.00137517	0.00137517	3781	0.0419976	0.0206232	2.03643	0.0418173	0.0017271	0.00131064	0.00131064	2399
Mean pallidum (Hibar, 2015)	0.0334417	0.0164247	2.03606	0.0418134	0.0010958	0.000831467	0.000831467	3781	0.0372151	0.020779	1.79099	0.0734203	0.00133641	0.000919779	0.000919779	2399
Mean putamen (Hibar, 2015)	0.051044	0.0162876	3.13392	0.00173807	0.00259223	0.00232829	0.00232829	3781	0.0444904	0.020511	2.1691	0.0301734	0.00195901	0.00154264	0.00154264	2399
Mean thalamus (Hibar, 2015)	0.0347514	0.0159135	2.18377	0.0290405	0.00126034	0.000996057	0.000996057	3781	0.0290273	0.0199798	1.45283	0.146401	0.000879794	0.000462973	0.000462973	2399
Memory (de la Fuente, 2021)	0.0446337	0.0161866	2.75744	0.00585354	0.002008	0.00174391	0.00174391	3781	0.0587365	0.0206309	2.84701	0.0044507	0.00337012	0.00295434	0.00295434	2399
Mouth teeth problems (none of the above) (UK Biobank, 2017)	0.0583659	0.0158671	3.67842	0.00023795	0.00356775	0.00330407	0.00330407	3781	0.0603544	0.0199346	3.02762	0.00249114	0.00380958	0.00339398	0.00339398	2399
Neo-openness to experience (Moor, 2012)	0.0353733	0.0164344	2.15239	0.0314299	0.00122443	0.000960129	0.000960129	3781	0.025938	0.0204078	1.27098	0.203857	0.000673473	0.000256565	0.000256565	2399
Non-cognitive (Demange, 2021)	0.0645269	0.0159373	4.0488	5.25124e-05	0.00431913	0.00405565	0.00405565	3781	0.0612203	0.0201714	3.035	0.00243121	0.0038281	0.00341251	0.00341251	2399
Non-word reading (Eising, 2022)	0.127835	0.0161895	7.89614	3.74023e-15	0.016231	0.0159707	0.0159707	3781	0.132784	0.0203098	6.53795	7.59552e-11	0.0175202	0.0171103	0.0171103	2399
Non-word repetition (Eising, 2022)	0.0655759	0.0162007	4.04772	5.2754e-05	0.00431684	0.00405336	0.00405336	3781	0.067191	0.020293	3.31105	0.000943255	0.00455283	0.00413754	0.00413754	2399
Pain type(s) experienced in last month: None of the above (UK Biobank, 2017)	0.0837838	0.015984	5.24173	1.67783e-07	0.00721815	0.00695544	0.00695544	3781	0.0851183	0.0200498	4.24534	2.26577e-05	0.00746283	0.00704876	0.00704876	2399
Performance IQ (Eising, 2022)	0.065454	0.0160209	4.08555	4.48855e-05	0.00439754	0.00413408	0.00413408	3781	0.0881244	0.0200808	4.38849	1.19085e-05	0.00797052	0.00755665	0.00755665	2399
Phenome awareness (Eising, 2022)	0.0806856	0.0165519	4.87472	1.13444e-06	0.00624884	0.00598587	0.00598587	3781	0.0846881	0.020916	4.04897	5.30766e-05	0.00679298	0.00637863	0.00637863	2399
Reaction time (de la Fuente, 2021)	0.0554179	0.0163947	3.38023	0.000731599	0.00301442	0.0027506	0.0027506	3781	0.0411247	0.0208715	1.97037	0.0489107	0.00161706	0.00120054	0.00120054	2399
Risk (First PC) (Linner, 2019)	0.0349629	0.0163042	2.1444	0.0320641	0.00121537	0.000951071	0.000951071	3781	0.0323389	0.02098	1.54142	0.123348	0.000990242	0.000573467	0.000573467	2399
Risk auto speed (Linner, 2019)	0.0845128	0.0161898	5.22014	1.88411e-07	0.00715925	0.00689652	0.00689652	3781	0.0940972	0.0207204	4.54129	5.86798e-06	0.00853039	0.00811677	0.00811677	2399
Risk drinks a week (Linner, 2019)	0.0553466	0.0162276	3.41065	0.000654875	0.00306876	0.00280495	0.00280495	3781	0.055776	0.020691	2.69566	0.00707401	0.00302237	0.00260644	0.00260644	2399
Risk Tolerance (Linner, 2019)	0.0303742	0.0163678	1.85573	0.0635693	0.000910456	0.000646076	0.000646076	3781	0.0354359	0.0208326	1.70099	0.0890749	0.00120562	0.000788935	0.000788935	2399
Self rated health (Hill, 2016)	0.0878233	0.0160419	5.47461	4.66995e-08	0.00786862	0.00760608	0.00760608	3781	0.095869	0.0204087	4.69747	2.78297e-06	0.00912178	0.00870839	0.00870839	2399
Spelling (Eising, 2022)	0.105601	0.0163369	6.46396	1.15015e-10	0.0109356	0.0106739	0.0106739	3781	0.114742	0.0205418	5.58579	2.58923e-08	0.0128495	0.0124376	0.0124376	2399
Standing height (UK Biobank, 2017)	0.0583637	0.0162708	3.58701	0.000338727	0.00339322	0.0031295	0.0031295	3781	0.0579959	0.0203893	2.84443	0.0044868	0.00336403	0.00294824	0.00294824	2399
Symbol digit (de la Fuente, 2021)	0.0890785	0.016025	5.55874	2.90516e-08	0.00811034	0.00784786	0.00784786	3781	0.0889207	0.0204144	4.35579	1.38167e-05	0.00785311	0.0074392	0.0074392	2399
Time spent computer (UK Biobank, 2017)	0.126303	0.0158957	7.94574	2.52625e-15	0.0164322	0.0161719	0.0161719	3781	0.125403	0.0199778	6.27715	4.08006e-10	0.0161725	0.015762	0.015762	2399
Trail making test - B (de la Fuente, 2021)	0.0905502	0.0158507	5.71269	1.1978e-08	0.0085619	0.00829955	0.00829955	3781	0.0809284	0.0202413	3.99819	6.57591e-05	0.00662479	0.00621036	0.00621036	2399
Verbal and numeric reasoning (Davies, 2016)	0.191094	0.0160736	11.8887	5.01106e-32	0.0360533	0.0357982	0.0357982	3781	0.175489	0.0204346	8.58784	1.5686e-17	0.0298496	0.0294449	0.0294449	2399
Verbal and numerical reasoning (de la Fuente, 2021)	0.275079	0.0154496	17.8049	3.66504e-68	0.0773959	0.0771517	0.0771517	3781	0.271923	0.0198146	13.7234	2.57137e-41	0.0728459	0.0724591	0.0724591	2399
Word reading (Eising, 2022)	0.154216	0.0158296	9.74229	3.62083e-22	0.0245004	0.0242422	0.0242422	3781	0.163081	0.019895	8.19708	3.96447e-16	0.0272674	0.0268616	0.0268616	2399

## Sheet: Reading.g
	All genotyped								One genotyped twin per twin pair
Polygenic score	BETA	SE	T	P	R2	Adjusted R2	Variance explained	N	BETA	SE	T	P	R2	Adjusted R2	Variance explained	N
Anorexia Nervosa (PGC,2019)	0.0123455	0.0170264	0.72508	0.468452	0.000152587	-0.000137645	-0.000137645	3447	0.0210285	0.0214703	0.979424	0.327479	0.000439235	-1.86487e-05	-1.86487e-05	2185
ASD (iPsych, PGC, 2018)	0.00959112	0.0169082	0.567247	0.570583	9.33931e-05	-0.000196856	-0.000196856	3447	0.0125836	0.0210968	0.596468	0.550925	0.000162948	-0.000295062	-0.000295062	2185
Bipolar Disorder (all) (PGC, 2021)	0.0390911	0.017227	2.26917	0.0233197	0.00149244	0.00120259	0.00120259	3447	0.0421869	0.0217939	1.93572	0.0530305	0.00171352	0.00125622	0.00125622	2185
Bipolar Disorder (BDI) (PGC, 2021)	0.0305846	0.017273	1.77066	0.0767052	0.000909259	0.000619247	0.000619247	3447	0.0335757	0.0217736	1.54204	0.123209	0.00108809	0.0006305	0.0006305	2185
Bipolar Disorder (PGC, 2018)	0.0155076	0.0169946	0.912502	0.361568	0.000241643	-4.8563e-05	-4.8563e-05	3447	0.00278266	0.0214296	0.129851	0.896696	7.72389e-06	-0.000450358	-0.000450358	2185
Birth weight (EEG, 2016)	0.0262764	0.0176722	1.48688	0.137138	0.000641332	0.000351243	0.000351243	3447	0.0245343	0.0220541	1.11246	0.266063	0.000566589	0.000108763	0.000108763	2185
Childhood IQ (Benyamin, 2014)	0.0600456	0.0173068	3.46949	0.000527845	0.00348199	0.00319272	0.00319272	3447	0.0583251	0.0218354	2.67113	0.00761587	0.00325775	0.00280116	0.00280116	2185
Chronotype morning vs evening (UK Biobank, 2017)	0.0793183	0.017146	4.62606	3.86402e-06	0.00617368	0.00588519	0.00588519	3447	0.0835585	0.0216844	3.85339	0.000119854	0.00675599	0.006301	0.006301	2185
Cognitive (Demange, 2021)	0.200011	0.0169717	11.785	1.85956e-31	0.038753	0.0384739	0.0384739	3447	0.197649	0.0217089	9.10452	1.90172e-19	0.0365826	0.0361413	0.0361413	2185
Cognitive performance (Lee, 2018)	0.214749	0.0169091	12.7002	3.76366e-36	0.0447262	0.0444489	0.0444489	3447	0.205539	0.0215905	9.51985	4.42029e-21	0.0398603	0.0394205	0.0394205	2185
Cortical Surface Area (Grasby, 2020)	0.0625816	0.0171458	3.64997	0.000266167	0.00385223	0.00356307	0.00356307	3447	0.0675067	0.021957	3.0745	0.00213469	0.00431139	0.00385528	0.00385528	2185
E1 (Rajagopal, 2023)	0.117416	0.0173453	6.76929	1.51507e-11	0.0131268	0.0128403	0.0128403	3447	0.1074	0.021732	4.94205	8.31839e-07	0.0110644	0.0106114	0.0106114	2185
Educational attainment (EA2) (Okbay, 2016)	0.150398	0.0170195	8.83679	1.54046e-18	0.0221649	0.021881	0.021881	3447	0.147084	0.0215232	6.83372	1.06956e-11	0.0209444	0.0204959	0.0204959	2185
Educational attainment (EA3) (Lee, 2018)	0.165111	0.0170479	9.68512	6.61839e-22	0.0265066	0.026224	0.026224	3447	0.164004	0.0214963	7.62942	3.49805e-14	0.0259717	0.0255255	0.0255255	2185
Educational attainment (EA4) (Okbay, 2022)	0.18124	0.0169157	10.7143	2.25918e-26	0.032248	0.0319671	0.0319671	3447	0.177545	0.0213009	8.33512	1.35117e-16	0.0308435	0.0303995	0.0303995	2185
Educational attainment (self report) (Davies, 2016)	0.116756	0.0171703	6.7999	1.22902e-11	0.0132442	0.0129578	0.0129578	3447	0.102562	0.0214912	4.77227	1.94223e-06	0.010325	0.0098716	0.0098716	2185
Ever had prostate specific antigen test (UK Biobank, 2017)	0.0333881	0.0173511	1.92427	0.0544033	0.00107368	0.000783717	0.000783717	3447	0.0419422	0.021872	1.91762	0.0552899	0.00168166	0.00122435	0.00122435	2185
Executive Function (Hatoum, 2022)	0.0787405	0.0170431	4.62009	3.9762e-06	0.00615785	0.00586936	0.00586936	3447	0.0622763	0.0214372	2.90506	0.00370878	0.00385106	0.00339474	0.00339474	2185
Fluid intelligence score (UK Biobank, 2017)	0.158191	0.0172706	9.15958	8.7165e-20	0.0237745	0.0234911	0.0234911	3447	0.14962	0.0219715	6.8097	1.25992e-11	0.0208005	0.0203519	0.0203519	2185
Genomic g (de la Fuente, 2021)	0.142488	0.016781	8.49102	3.00216e-17	0.0204991	0.0202148	0.0202148	3447	0.136685	0.0215381	6.34618	2.67588e-10	0.0181147	0.017665	0.017665	2185
Hayfever allergic rhinitis eczema (UK Biobank, 2017)	0.0183499	0.0173489	1.0577	0.290268	0.000324632	3.44507e-05	3.44507e-05	3447	0.00768536	0.0217328	0.35363	0.723651	5.7282e-05	-0.000400777	-0.000400777	2185
HDL Cholesterol (GLGC, 2013)	0.0538417	0.0169127	3.18351	0.00146799	0.00293323	0.00264381	0.00264381	3447	0.0775031	0.0210914	3.67463	0.000243935	0.00614745	0.00569218	0.00569218	2185
Height (GIANT, 2018)	0.0301256	0.0169762	1.77458	0.0760556	0.000913282	0.000623272	0.000623272	3447	0.0433124	0.0215087	2.01372	0.0441617	0.00185412	0.00139688	0.00139688	2185
Height (Yengo, 2022)	0.0555085	0.0169796	3.26912	0.00108941	0.00309263	0.00280325	0.00280325	3447	0.0742434	0.0212032	3.50152	0.000471896	0.00558506	0.00512954	0.00512954	2185
Household income (Hill, 2016)	0.0856918	0.0170944	5.01285	5.63327e-07	0.00724143	0.00695325	0.00695325	3447	0.102227	0.0215005	4.75465	2.11757e-06	0.0102497	0.00979627	0.00979627	2185
Intelligence (IQ3) (Savage, 2018)	0.207756	0.0168616	12.3212	3.61191e-34	0.0422076	0.0419296	0.0419296	3447	0.188697	0.0212985	8.85964	1.62733e-18	0.0347086	0.0342664	0.0342664	2185
Intercranial volume (Hibar, 2015)	0.0220291	0.0172298	1.27854	0.201143	0.000474282	0.000184144	0.000184144	3447	0.000754898	0.0216712	0.0348342	0.972215	5.5585e-07	-0.000457529	-0.000457529	2185
Lung cancer (Patel, 2017)	0.0368751	0.0172011	2.14376	0.0321217	0.00133225	0.00104236	0.00104236	3447	0.020781	0.0216194	0.961223	0.336547	0.000423068	-3.48231e-05	-3.48231e-05	2185
Maths ability self report (Lee, 2018)	0.0665019	0.0170476	3.90096	9.76422e-05	0.00439784	0.00410884	0.00410884	3447	0.0629283	0.0213081	2.95326	0.00317794	0.00397941	0.00352315	0.00352315	2185
Maths highest class completed (Lee, 2018)	0.0846801	0.0171014	4.95164	7.71234e-07	0.00706691	0.00677869	0.00677869	3447	0.0746219	0.0214419	3.48019	0.000510885	0.0055176	0.00506204	0.00506204	2185
Matrix (de la Fuente, 2021)	0.0179939	0.0171465	1.04942	0.29406	0.000319571	2.93882e-05	2.93882e-05	3447	0.0137445	0.0218389	0.629358	0.529181	0.000181411	-0.000276592	-0.000276592	2185
Mean pallidum (Hibar, 2015)	0.0267154	0.0174296	1.53276	0.125426	0.000681497	0.000391419	0.000391419	3447	0.0376278	0.0219223	1.71642	0.086227	0.00134775	0.000890277	0.000890277	2185
Mean putamen (Hibar, 2015)	0.0311276	0.0173255	1.79663	0.0724819	0.000936098	0.000646094	0.000646094	3447	0.0219316	0.0216872	1.01127	0.311998	0.000468251	1.03803e-05	1.03803e-05	2185
Mean thalamus (Hibar, 2015)	0.0236221	0.01682	1.40441	0.160287	0.000572202	0.000282093	0.000282093	3447	0.0139321	0.0210269	0.662582	0.507669	0.000201066	-0.000256928	-0.000256928	2185
Memory (de la Fuente, 2021)	0.0253038	0.017124	1.47769	0.139583	0.000633432	0.00034334	0.00034334	3447	0.0264635	0.0216	1.22516	0.220646	0.000687125	0.000229354	0.000229354	2185
Mouth teeth problems (none of the above) (UK Biobank, 2017)	0.0275739	0.0169629	1.62554	0.10414	0.000766427	0.000476373	0.000476373	3447	0.0302186	0.0212396	1.42275	0.154952	0.000926403	0.000468742	0.000468742	2185
Neo-openness to experience (Moor, 2012)	0.0114795	0.0174465	0.65798	0.510595	0.000125656	-0.000164584	-0.000164584	3447	0.00496327	0.0214973	0.230878	0.817431	2.44175e-05	-0.000433656	-0.000433656	2185
Non-cognitive (Demange, 2021)	0.0156069	0.0169213	0.922327	0.356423	0.000246873	-4.33313e-05	-4.33313e-05	3447	0.00806569	0.0213191	0.378332	0.705221	6.55637e-05	-0.000392491	-0.000392491	2185
Non-word reading (Eising, 2022)	0.110739	0.0172503	6.41956	1.55352e-10	0.0118211	0.0115342	0.0115342	3447	0.11802	0.0215661	5.47246	4.94705e-08	0.013533	0.0130811	0.0130811	2185
Non-word repetition (Eising, 2022)	0.0522554	0.0172433	3.03047	0.00245987	0.00265873	0.00236923	0.00236923	3447	0.0506224	0.0214946	2.35513	0.0186045	0.00253439	0.00207746	0.00207746	2185
Pain type(s) experienced in last month: None of the above (UK Biobank, 2017)	0.0542488	0.0169457	3.20133	0.00138038	0.00296608	0.00267666	0.00267666	3447	0.073062	0.0212091	3.44484	0.000582197	0.00540666	0.00495105	0.00495105	2185
Performance IQ (Eising, 2022)	0.0168794	0.0170787	0.988333	0.323059	0.000283462	-6.73196e-06	-6.73196e-06	3447	0.0265921	0.0213515	1.24544	0.213102	0.000710046	0.000252286	0.000252286	2185
Phenome awareness (Eising, 2022)	0.0674941	0.0175044	3.85583	0.000117446	0.0042971	0.00400807	0.00400807	3447	0.0660881	0.0219773	3.0071	0.00266762	0.00412522	0.00366902	0.00366902	2185
Reaction time (de la Fuente, 2021)	0.0360304	0.0173787	2.07325	0.0382233	0.00124616	0.000956241	0.000956241	3447	0.023216	0.0220374	1.05348	0.292237	0.000508136	5.02836e-05	5.02836e-05	2185
Risk (First PC) (Linner, 2019)	0.0151543	0.0173133	0.875301	0.381471	0.000222346	-6.78651e-05	-6.78651e-05	3447	0.0246311	0.0221396	1.11254	0.266031	0.000566667	0.000108841	0.000108841	2185
Risk auto speed (Linner, 2019)	0.043011	0.0172619	2.49167	0.012761	0.00179891	0.00150916	0.00150916	3447	0.0534107	0.0220843	2.41849	0.0156663	0.00267223	0.00221537	0.00221537	2185
Risk drinks a week (Linner, 2019)	0.0435836	0.0171637	2.53929	0.0111513	0.00186821	0.00157847	0.00157847	3447	0.0550771	0.0218142	2.52483	0.0116456	0.00291169	0.00245494	0.00245494	2185
Risk Tolerance (Linner, 2019)	-0.0106522	0.0173589	-0.613647	0.539489	0.000109295	-0.000180949	-0.000180949	3447	-0.0171091	0.0220838	-0.774734	0.438581	0.000274873	-0.000183086	-0.000183086	2185
Self rated health (Hill, 2016)	0.0633041	0.0170349	3.71613	0.000205508	0.0039926	0.00370348	0.00370348	3447	0.0582929	0.0215555	2.70431	0.00689778	0.00333892	0.00288237	0.00288237	2185
Spelling (Eising, 2022)	0.0918044	0.0173896	5.27926	1.3773e-07	0.00802524	0.0077373	0.0077373	3447	0.0987705	0.0218425	4.52194	6.45566e-06	0.00927998	0.00882614	0.00882614	2185
Standing height (UK Biobank, 2017)	0.0597824	0.0172326	3.46915	0.000528513	0.0034813	0.00319204	0.00319204	3447	0.076353	0.0215528	3.54261	0.000404505	0.00571614	0.00526067	0.00526067	2185
Symbol digit (de la Fuente, 2021)	0.0614854	0.0170424	3.6078	0.000313191	0.00376407	0.00347489	0.00347489	3447	0.0605286	0.0216627	2.79414	0.00524925	0.00356362	0.00310717	0.00310717	2185
Time spent computer (UK Biobank, 2017)	0.0745771	0.0169128	4.4095	1.06773e-05	0.00561237	0.00532372	0.00532372	3447	0.081667	0.0211723	3.85726	0.000117987	0.00676946	0.00631448	0.00631448	2185
Trail making test - B (de la Fuente, 2021)	0.0665571	0.0168491	3.95019	7.9654e-05	0.00450903	0.00422007	0.00422007	3447	0.0482507	0.021477	2.24663	0.0247635	0.00230677	0.00184975	0.00184975	2185
Verbal and numeric reasoning (Davies, 2016)	0.140889	0.0173173	8.13573	5.65788e-16	0.0188512	0.0185664	0.0185664	3447	0.139145	0.0219748	6.33202	2.92865e-10	0.0180354	0.0175856	0.0175856	2185
Verbal and numerical reasoning (de la Fuente, 2021)	0.190717	0.0167747	11.3693	1.97666e-29	0.0361645	0.0358847	0.0358847	3447	0.188256	0.0215118	8.75129	4.13643e-18	0.0338935	0.0334509	0.0334509	2185
Word reading (Eising, 2022)	0.138463	0.0168696	8.20785	3.14723e-16	0.0191804	0.0188957	0.0188957	3447	0.142568	0.0211193	6.75062	1.88048e-11	0.0204485	0.0199998	0.0199998	2185

## Sheet: Mathematics
	All genotyped								One genotyped twin per twin pair
Polygenic score	BETA	SE	T	P	R2	Adjusted R2	Variance explained	N	BETA	SE	T	P	R2	Adjusted R2	Variance explained	N
ASD (iPsych, PGC, 2018)	0.0476458	0.014493	3.28751	0.00101856	0.00240021	0.00217813	0.00217813	4494	0.0525703	0.0184236	2.85343	0.00435634	0.00285571	0.00250497	0.00250497	2845
Bipolar Disorder (all) (PGC, 2021)	0.0468391	0.014746	3.17639	0.00150132	0.00224105	0.00201894	0.00201894	4494	0.055205	0.0190284	2.90119	0.00374608	0.00295182	0.00260112	0.00260112	2845
Bipolar Disorder (BDI) (PGC, 2021)	0.0325902	0.0148316	2.19734	0.0280467	0.00107372	0.000851339	0.000851339	4494	0.037727	0.0190554	1.97986	0.0478156	0.00137687	0.00102562	0.00102562	2845
Bipolar Disorder (PGC, 2018)	0.0378446	0.0145729	2.59691	0.00943733	0.00149907	0.00127679	0.00127679	4494	0.0365955	0.0186658	1.96056	0.0500274	0.0013502	0.000998935	0.000998935	2845
Childhood IQ (Benyamin, 2014)	0.0804845	0.0147837	5.44415	5.48265e-08	0.00655488	0.00633372	0.00633372	4494	0.0815539	0.0188456	4.32747	1.56035e-05	0.00654396	0.00619452	0.00619452	2845
Chronotype morning vs evening (UK Biobank, 2017)	0.0882738	0.0147217	5.99617	2.17863e-09	0.00794048	0.00771963	0.00771963	4494	0.0795125	0.0188337	4.22181	2.49953e-05	0.00623025	0.0058807	0.0058807	2845
Cognitive (Demange, 2021)	0.249629	0.0142732	17.4893	2.6028e-66	0.0637525	0.0635441	0.0635441	4494	0.255655	0.0183627	13.9225	1.12704e-42	0.0638286	0.0634993	0.0634993	2845
Cognitive performance (Lee, 2018)	0.273209	0.0141954	19.2463	2.20226e-79	0.07618	0.0759743	0.0759743	4494	0.285979	0.018218	15.6976	2.55363e-53	0.079761	0.0794373	0.0794373	2845
Cortical Surface Area (Grasby, 2020)	0.04733	0.014621	3.23712	0.00121621	0.00232737	0.00210527	0.00210527	4494	0.0376561	0.0188326	1.99951	0.0456479	0.0014043	0.00105306	0.00105306	2845
E1 (Rajagopal, 2023)	0.186488	0.014548	12.8188	5.68202e-37	0.0352899	0.0350752	0.0350752	4494	0.186179	0.0183751	10.1321	1.00111e-23	0.0348513	0.0345118	0.0345118	2845
Educational attainment (EA2) (Okbay, 2016)	0.206719	0.0143628	14.3926	5.97535e-46	0.0440819	0.0438691	0.0438691	4494	0.209766	0.0184821	11.3497	3.13665e-29	0.0433458	0.0430093	0.0430093	2845
Educational attainment (EA3) (Lee, 2018)	0.267517	0.0141708	18.8781	1.48161e-76	0.0735051	0.0732989	0.0732989	4494	0.275188	0.0181187	15.188	3.74451e-50	0.0750488	0.0747234	0.0747234	2845
Educational attainment (EA4) (Okbay, 2022)	0.279202	0.0141202	19.7733	1.64204e-83	0.0800707	0.0798659	0.0798659	4494	0.279713	0.0180478	15.4985	4.51752e-52	0.0779067	0.0775824	0.0775824	2845
Educational attainment (self report) (Davies, 2016)	0.178938	0.0144724	12.3641	1.4832e-34	0.0329117	0.0326964	0.0326964	4494	0.188105	0.0183403	10.2564	2.91535e-24	0.0356807	0.0353415	0.0353415	2845
Executive Function (Hatoum, 2022)	0.18917	0.0145803	12.9744	8.11358e-38	0.0361206	0.0359061	0.0359061	4494	0.202353	0.0184947	10.9412	2.54718e-27	0.0404054	0.0400678	0.0400678	2845
Fluid intelligence score (UK Biobank, 2017)	0.195352	0.0146327	13.3504	6.72719e-40	0.0381636	0.0379494	0.0379494	4494	0.184374	0.0188009	9.80667	2.37371e-22	0.0327204	0.0323801	0.0323801	2845
Genomic g (de la Fuente, 2021)	0.178583	0.0143001	12.4883	3.30446e-35	0.0335539	0.0333387	0.0333387	4494	0.187331	0.0185142	10.1182	1.14865e-23	0.0347588	0.0344193	0.0344193	2845
HDL Cholesterol (GLGC, 2013)	0.0328402	0.0146393	2.24329	0.0249269	0.00111903	0.000896666	0.000896666	4494	0.0387557	0.0185767	2.08625	0.0370447	0.0015286	0.00117739	0.00117739	2845
Household income (Hill, 2016)	0.107038	0.0146518	7.30544	3.2532e-13	0.0117415	0.0115215	0.0115215	4494	0.126323	0.0187747	6.72838	2.06661e-11	0.0156741	0.0153279	0.0153279	2845
Intelligence (IQ3) (Savage, 2018)	0.262399	0.0142813	18.3737	9.31348e-73	0.0699006	0.0696936	0.0696936	4494	0.258993	0.0182392	14.1998	2.88988e-44	0.0662263	0.0658978	0.0658978	2845
Lung cancer (Patel, 2017)	0.0581745	0.0148882	3.90741	9.46617e-05	0.00338739	0.00316553	0.00316553	4494	0.065915	0.0189401	3.48018	0.000508625	0.00424208	0.00389184	0.00389184	2845
Maths ability self report (Lee, 2018)	0.142927	0.0145686	9.81065	1.70217e-22	0.0209773	0.0207593	0.0207593	4494	0.148795	0.0185106	8.03836	1.32188e-15	0.0222228	0.0218788	0.0218788	2845
Maths highest class completed (Lee, 2018)	0.159729	0.0145234	10.998	8.81013e-28	0.0262209	0.0260042	0.0260042	4494	0.160075	0.0185618	8.62394	1.05689e-17	0.0254929	0.0251501	0.0251501	2845
Matrix (de la Fuente, 2021)	0.0481838	0.0144976	3.32357	0.000895859	0.00245303	0.00223096	0.00223096	4494	0.0616533	0.0186382	3.3079	0.000951702	0.00383406	0.00348366	0.00348366	2845
Mean hippocampus (Hibar, 2015)	0.0313958	0.0146428	2.14412	0.0320771	0.00102238	0.00079999	0.00079999	4494	0.0332672	0.0186956	1.77941	0.0752792	0.00111248	0.00076113	0.00076113	2845
Mean putamen (Hibar, 2015)	0.0350728	0.0147414	2.37921	0.0173913	0.00125858	0.00103624	0.00103624	4494	0.0370545	0.0187776	1.97334	0.0485536	0.00136783	0.00101657	0.00101657	2845
Mean thalamus (Hibar, 2015)	0.0387295	0.0145086	2.66942	0.00762557	0.00158382	0.00136155	0.00136155	4494	0.0314747	0.0184069	1.70994	0.0873856	0.0010274	0.000676021	0.000676021	2845
Memory (de la Fuente, 2021)	0.0574807	0.0147951	3.88512	0.000103752	0.00334897	0.0031271	0.0031271	4494	0.0748664	0.0190266	3.93483	8.52484e-05	0.00541648	0.00506664	0.00506664	2845
Mouth teeth problems (none of the above) (UK Biobank, 2017)	0.0549389	0.0145806	3.76794	0.000166708	0.00315064	0.00292872	0.00292872	4494	0.0672927	0.0184823	3.64092	0.000276511	0.00464114	0.00429103	0.00429103	2845
Neo-openness to experience (Moor, 2012)	0.0404682	0.0148443	2.72619	0.00643191	0.00165179	0.00142954	0.00142954	4494	0.0321568	0.0186601	1.72329	0.084945	0.00104348	0.000692111	0.000692111	2845
Non-cognitive (Demange, 2021)	0.0645974	0.0144487	4.4708	7.98482e-06	0.00442999	0.00420836	0.00420836	4494	0.0707086	0.0184964	3.82283	0.000134759	0.00511406	0.00476412	0.00476412	2845
Non-word reading (Eising, 2022)	0.0573125	0.0148279	3.86518	0.000112575	0.0033148	0.00309292	0.00309292	4494	0.049142	0.0187329	2.6233	0.00875489	0.00241473	0.00206383	0.00206383	2845
Non-word repetition (Eising, 2022)	0.0575538	0.0148024	3.88815	0.00010247	0.00335419	0.00313231	0.00313231	4494	0.061486	0.0188096	3.26887	0.00109264	0.00374446	0.00339404	0.00339404	2845
Number of self-reported cancers (UK Biobank, 2017)	0.0410939	0.0148032	2.77601	0.0055259	0.0017126	0.00149037	0.00149037	4494	0.025685	0.0189326	1.35666	0.174998	0.000646966	0.000295452	0.000295452	2845
Other serious medical condition/disability diagnosed by doctor (UK Biobank, 2017)	0.0622081	0.0144558	4.30332	1.71838e-05	0.00410564	0.00388393	0.00388393	4494	0.0464691	0.018543	2.50602	0.0122653	0.00220412	0.00185315	0.00185315	2845
Pain type(s) experienced in last month: None of the above (UK Biobank, 2017)	0.0895317	0.0146283	6.12044	1.01269e-09	0.00827025	0.00804948	0.00804948	4494	0.0912502	0.0184097	4.95663	7.59335e-07	0.00856761	0.00821888	0.00821888	2845
Past tobacco smoking (UK, Biobank, 2017)	0.0367511	0.0146612	2.50669	0.0122219	0.00139686	0.00117455	0.00117455	4494	0.0572266	0.0187928	3.04514	0.00234707	0.00325104	0.00290045	0.00290045	2845
Performance IQ (Eising, 2022)	0.0741317	0.0145918	5.08037	3.9198e-07	0.00571298	0.00549163	0.00549163	4494	0.0871399	0.0184661	4.71892	2.48566e-06	0.00777176	0.00742275	0.00742275	2845
Phenome awareness (Eising, 2022)	0.0570507	0.0150592	3.78843	0.000153584	0.00318489	0.00296298	0.00296298	4494	0.0600452	0.0193118	3.10924	0.00189424	0.0033889	0.00303835	0.00303835	2845
Reaction time (de la Fuente, 2021)	0.0318607	0.0148507	2.14539	0.031975	0.0010236	0.000801206	0.000801206	4494	0.0295653	0.0191095	1.54715	0.121939	0.000841243	0.000489798	0.000489798	2845
Risk auto speed (Linner, 2019)	0.0778998	0.0147846	5.26897	1.43611e-07	0.00614238	0.00592113	0.00592113	4494	0.0883916	0.019088	4.63074	3.80722e-06	0.00748619	0.00713708	0.00713708	2845
Self rated health (Hill, 2016)	0.0579519	0.0145854	3.97329	7.19984e-05	0.00350217	0.00328033	0.00328033	4494	0.0711703	0.0186961	3.80669	0.000143811	0.0050712	0.00472124	0.00472124	2845
Self reported hayfever (UK Biobank, 2017)	0.0360543	0.0148147	2.43368	0.0149848	0.00131679	0.00109446	0.00109446	4494	0.0649406	0.0188598	3.44333	0.000582898	0.00415312	0.00380284	0.00380284	2845
Sleep duration (UK Biobank, 2017)	0.0349613	0.0148645	2.352	0.0187158	0.00122998	0.00100764	0.00100764	4494	0.0288116	0.0189599	1.51961	0.128721	0.000811581	0.000460126	0.000460126	2845
Spelling (Eising, 2022)	0.0548685	0.0149936	3.65945	0.000255656	0.00297235	0.00275039	0.00275039	4494	0.0628569	0.0190968	3.29149	0.00100875	0.00379627	0.00344587	0.00344587	2845
Symbol digit (de la Fuente, 2021)	0.0808724	0.0145332	5.56468	2.77907e-08	0.00684631	0.00662522	0.00662522	4494	0.0773473	0.0187741	4.1199	3.89865e-05	0.00593486	0.00558521	0.00558521	2845
Time spent computer (UK Biobank, 2017)	0.100812	0.0144813	6.96152	3.85317e-12	0.0106735	0.0104533	0.0104533	4494	0.115394	0.0184713	6.24721	4.80384e-10	0.0135417	0.0131948	0.0131948	2845
Tower rearranging (de la Fuente, 2021)	0.0315047	0.0145393	2.16687	0.0302972	0.00104417	0.000821786	0.000821786	4494	0.0339057	0.0188058	1.80294	0.0715036	0.00114206	0.000790721	0.000790721	2845
Trail making test - B (de la Fuente, 2021)	0.0858834	0.0143777	5.9734	2.50311e-09	0.00788074	0.00765987	0.00765987	4494	0.0954784	0.0185821	5.1382	2.96147e-07	0.00920092	0.00885241	0.00885241	2845
Verbal and numeric reasoning (Davies, 2016)	0.153122	0.0146618	10.4436	3.04296e-25	0.0237052	0.0234878	0.0234878	4494	0.133533	0.0188013	7.1023	1.54399e-12	0.0174335	0.0170879	0.0170879	2845
Verbal and numerical reasoning (de la Fuente, 2021)	0.21789	0.014275	15.2637	2.53815e-51	0.0493083	0.0490967	0.0490967	4494	0.216877	0.0184807	11.7354	4.3258e-31	0.0462032	0.0458677	0.0458677	2845
Word reading (Eising, 2022)	0.0974944	0.0144643	6.74033	1.78013e-11	0.0100127	0.00979233	0.00979233	4494	0.101894	0.0184223	5.53099	3.47376e-08	0.0106458	0.0102978	0.0102978	2845

## Sheet: Mathematics.g
	All genotyped								One genotyped twin per twin pair
Polygenic score	BETA	SE	T	P	R2	Adjusted R2	Variance explained	N	BETA	SE	T	P	R2	Adjusted R2	Variance explained	N
ASD (iPsych, PGC, 2018)	-0.0132031	0.0163285	-0.808594	0.418801	0.000178414	-9.44634e-05	-9.44634e-05	3666	-0.0232404	0.0203501	-1.14203	0.253559	0.000560405	0.000130723	0.000130723	2328
Bipolar Disorder (all) (PGC, 2021)	0.00923659	0.0166824	0.553673	0.579837	8.36594e-05	-0.000189244	-0.000189244	3666	0.0196441	0.0211401	0.929235	0.352864	0.000371091	-5.86719e-05	-5.86719e-05	2328
Bipolar Disorder (BDI) (PGC, 2021)	0.00179925	0.016749	0.107424	0.914458	3.14955e-06	-0.000269775	-0.000269775	3666	0.0125493	0.0211483	0.593394	0.552975	0.00015136	-0.000278498	-0.000278498	2328
Bipolar Disorder (PGC, 2018)	0.0130796	0.0164738	0.793963	0.427268	0.000172017	-0.000100862	-0.000100862	3666	0.0213984	0.020698	1.03384	0.301318	0.000459301	2.9576e-05	2.9576e-05	2328
Childhood IQ (Benyamin, 2014)	0.0402701	0.0166614	2.41698	0.0156986	0.00159183	0.00131934	0.00131934	3666	0.0392992	0.0208829	1.88189	0.0599762	0.00152025	0.00109099	0.00109099	2328
Chronotype morning vs evening (UK Biobank, 2017)	0.0766873	0.01668	4.59756	4.41896e-06	0.00573589	0.00546453	0.00546453	3666	0.0748557	0.0210348	3.55866	0.00038021	0.0054151	0.0049875	0.0049875	2328
Cognitive (Demange, 2021)	0.173214	0.0164932	10.5021	1.93374e-25	0.0292226	0.0289577	0.0289577	3666	0.189405	0.0210073	9.01614	3.9676e-19	0.0337686	0.0333532	0.0333532	2328
Cognitive performance (Lee, 2018)	0.187541	0.0164638	11.3911	1.44808e-29	0.0342026	0.0339391	0.0339391	3666	0.208623	0.0208848	9.98919	4.91289e-23	0.0411347	0.0407225	0.0407225	2328
Cortical Surface Area (Grasby, 2020)	0.0351396	0.0166602	2.10919	0.0349955	0.00121269	0.000940098	0.000940098	3666	0.0192449	0.0212326	0.906385	0.364826	0.000353072	-7.66993e-05	-7.66993e-05	2328
E1 (Rajagopal, 2023)	0.107698	0.0166859	6.45445	1.22844e-10	0.0112422	0.0109724	0.0109724	3666	0.118494	0.0207485	5.71099	1.26661e-08	0.0138282	0.0134042	0.0134042	2328
Educational attainment (EA2) (Okbay, 2016)	0.111355	0.0165499	6.72844	1.98211e-11	0.0122051	0.0119355	0.0119355	3666	0.127587	0.0209764	6.08244	1.37989e-09	0.0156564	0.0152332	0.0152332	2328
Educational attainment (EA3) (Lee, 2018)	0.13809	0.0165104	8.3638	8.52482e-17	0.0187343	0.0184665	0.0184665	3666	0.155835	0.0208021	7.4913	9.62886e-14	0.0235587	0.0231389	0.0231389	2328
Educational attainment (EA4) (Okbay, 2022)	0.146011	0.0164679	8.86642	1.15686e-18	0.021005	0.0207378	0.0207378	3666	0.15757	0.0207425	7.59651	4.37919e-14	0.0242089	0.0237894	0.0237894	2328
Educational attainment (self report) (Davies, 2016)	0.0850053	0.0167251	5.08249	3.91143e-07	0.00700078	0.00672976	0.00672976	3666	0.0969902	0.0209792	4.62317	3.98616e-06	0.00910535	0.00867934	0.00867934	2328
Executive Function (Hatoum, 2022)	0.155577	0.0165427	9.40458	8.9391e-21	0.0235702	0.0233038	0.0233038	3666	0.173784	0.0206736	8.40606	7.28297e-17	0.0294834	0.0290662	0.0290662	2328
Fluid intelligence score (UK Biobank, 2017)	0.130094	0.0167316	7.77536	9.70686e-15	0.0162322	0.0159637	0.0159637	3666	0.132296	0.0212883	6.2145	6.08265e-10	0.0163325	0.0159096	0.0159096	2328
Genomic g (de la Fuente, 2021)	0.138338	0.0162773	8.49882	2.74813e-17	0.0193323	0.0190647	0.0190647	3666	0.153049	0.0208956	7.32445	3.29014e-13	0.0225443	0.0221241	0.0221241	2328
HDL Cholesterol (GLGC, 2013)	0.0108094	0.0163851	0.659712	0.50948	0.000118769	-0.000154125	-0.000154125	3666	0.0256785	0.0204813	1.25376	0.210057	0.00067534	0.000245708	0.000245708	2328
Household income (Hill, 2016)	0.0507888	0.016496	3.07885	0.00209337	0.00258048	0.00230826	0.00230826	3666	0.0764617	0.02082	3.67251	0.000245594	0.00576509	0.00533764	0.00533764	2328
Intelligence (IQ3) (Savage, 2018)	0.169889	0.0165261	10.2801	1.85669e-24	0.0280341	0.0277688	0.0277688	3666	0.169442	0.0208618	8.12213	7.35071e-16	0.0275794	0.0271613	0.0271613	2328
Lung cancer (Patel, 2017)	0.0337467	0.0168039	2.00826	0.044689	0.00109953	0.000826903	0.000826903	3666	0.0327503	0.0210951	1.55251	0.120677	0.00103516	0.000605682	0.000605682	2328
Maths ability self report (Lee, 2018)	0.0914455	0.0165574	5.52295	3.5654e-08	0.00825631	0.00798563	0.00798563	3666	0.101537	0.0206354	4.92053	9.23505e-07	0.0103019	0.00987641	0.00987641	2328
Maths highest class completed (Lee, 2018)	0.0891763	0.0165674	5.38263	7.80135e-08	0.00784535	0.00757456	0.00757456	3666	0.0901269	0.0207427	4.34499	1.45267e-05	0.00805113	0.00762467	0.00762467	2328
Matrix (de la Fuente, 2021)	0.0312955	0.0165057	1.89605	0.0580327	0.000980203	0.000707545	0.000707545	3666	0.0367712	0.0209667	1.7538	0.0795973	0.00132061	0.000891254	0.000891254	2328
Mean hippocampus (Hibar, 2015)	0.0365421	0.0165597	2.20668	0.0273981	0.00132723	0.00105467	0.00105467	3666	0.0263857	0.0209098	1.26188	0.207117	0.000684119	0.000254491	0.000254491	2328
Mean putamen (Hibar, 2015)	0.0145804	0.0166666	0.874829	0.381724	0.000208834	-6.40351e-05	-6.40351e-05	3666	0.0163949	0.0209586	0.782252	0.434146	0.000263008	-0.000166801	-0.000166801	2328
Mean thalamus (Hibar, 2015)	0.00799258	0.0163317	0.489389	0.624595	6.5362e-05	-0.000207546	-0.000207546	3666	-0.0133746	0.0204199	-0.654981	0.512545	0.000184403	-0.000245441	-0.000245441	2328
Memory (de la Fuente, 2021)	0.0587656	0.0166552	3.52836	0.000423277	0.00338624	0.00311424	0.00311424	3666	0.0683217	0.0210339	3.24818	0.00117799	0.00451549	0.00408751	0.00408751	2328
Mouth teeth problems (none of the above) (UK Biobank, 2017)	0.0257004	0.016516	1.55609	0.119774	0.000660428	0.000387683	0.000387683	3666	0.0325987	0.0206406	1.57935	0.114392	0.00107123	0.000641764	0.000641764	2328
Neo-openness to experience (Moor, 2012)	-0.00228039	0.0168437	-0.135385	0.892315	5.00249e-06	-0.000267922	-0.000267922	3666	-0.00135165	0.0208264	-0.0649005	0.948259	1.81087e-06	-0.000428111	-0.000428111	2328
Non-cognitive (Demange, 2021)	0.00600595	0.01626	0.36937	0.711873	3.72351e-05	-0.000235681	-0.000235681	3666	0.0105056	0.0204949	0.512596	0.608283	0.000112951	-0.000316923	-0.000316923	2328
Non-word reading (Eising, 2022)	0.0185312	0.0168088	1.10247	0.27033	0.000331615	5.87793e-05	5.87793e-05	3666	0.0150078	0.0209581	0.716088	0.474009	0.000220408	-0.00020942	-0.00020942	2328
Non-word repetition (Eising, 2022)	0.0331649	0.016755	1.9794	0.0478459	0.00106819	0.000795551	0.000795551	3666	0.0443979	0.0208772	2.12662	0.0335567	0.00194056	0.00151147	0.00151147	2328
Number of self-reported cancers (UK Biobank, 2017)	0.0482184	0.0165991	2.90488	0.00369594	0.00229774	0.00202545	0.00202545	3666	0.034006	0.0209425	1.62378	0.104559	0.00113227	0.000702839	0.000702839	2328
Other serious medical condition/disability diagnosed by doctor (UK Biobank, 2017)	0.0389977	0.0164485	2.3709	0.0177961	0.00153182	0.00125931	0.00125931	3666	0.0269088	0.0206699	1.30184	0.193101	0.000728094	0.000298484	0.000298484	2328
Pain type(s) experienced in last month: None of the above (UK Biobank, 2017)	0.0496886	0.0164689	3.01711	0.00256954	0.00247827	0.00220602	0.00220602	3666	0.0668334	0.0205658	3.24973	0.00117162	0.00451978	0.0040918	0.0040918	2328
Past tobacco smoking (UK, Biobank, 2017)	0.0324207	0.0165542	1.95846	0.0502515	0.00104573	0.000773092	0.000773092	3666	0.0352377	0.0209467	1.68226	0.092653	0.0012152	0.000785799	0.000785799	2328
Performance IQ (Eising, 2022)	0.026968	0.0165719	1.62734	0.103751	0.000722249	0.00044952	0.00044952	3666	0.0321523	0.0206969	1.55349	0.120443	0.00103646	0.000606988	0.000606988	2328
Phenome awareness (Eising, 2022)	0.0328821	0.0169632	1.93844	0.0526464	0.00102448	0.000751834	0.000751834	3666	0.026858	0.0213398	1.25859	0.208305	0.000680553	0.000250923	0.000250923	2328
Reaction time (de la Fuente, 2021)	0.00141181	0.0168025	0.0840236	0.933042	1.92684e-06	-0.000270998	-0.000270998	3666	0.0126378	0.0212743	0.594042	0.552542	0.00015169	-0.000278167	-0.000278167	2328
Risk auto speed (Linner, 2019)	0.0471419	0.016838	2.79973	0.00514126	0.00213476	0.00186242	0.00186242	3666	0.0768379	0.0215297	3.56893	0.000365704	0.0054462	0.00501862	0.00501862	2328
Self rated health (Hill, 2016)	0.0197199	0.0165088	1.19451	0.232356	0.000389273	0.000116454	0.000116454	3666	0.0227399	0.0208054	1.09298	0.274515	0.000513325	8.36236e-05	8.36236e-05	2328
Self reported hayfever (UK Biobank, 2017)	0.0277669	0.016794	1.65338	0.0983391	0.000745532	0.00047281	0.00047281	3666	0.0410865	0.0210561	1.95128	0.0511431	0.00163426	0.00120504	0.00120504	2328
Sleep duration (UK Biobank, 2017)	0.0188887	0.0167217	1.12959	0.258721	0.000348127	7.52965e-05	7.52965e-05	3666	0.0122441	0.0210777	0.5809	0.561364	0.000145054	-0.000284806	-0.000284806	2328
Spelling (Eising, 2022)	0.0363654	0.0168601	2.1569	0.0310785	0.0012681	0.000995517	0.000995517	3666	0.0494237	0.0211611	2.33558	0.0195975	0.00233972	0.00191081	0.00191081	2328
Symbol digit (de la Fuente, 2021)	0.0903843	0.0165189	5.47155	4.75994e-08	0.0081046	0.00783389	0.00783389	3666	0.0885686	0.0211288	4.19184	2.87051e-05	0.00749774	0.00707104	0.00707104	2328
Time spent computer (UK Biobank, 2017)	0.0400941	0.0164242	2.44116	0.0146871	0.0016238	0.00135132	0.00135132	3666	0.070528	0.0206729	3.41162	0.000656818	0.00497902	0.00455124	0.00455124	2328
Tower rearranging (de la Fuente, 2021)	0.0349307	0.016425	2.12668	0.0335136	0.00123285	0.000960265	0.000960265	3666	0.0375259	0.0208978	1.79569	0.0726743	0.00138436	0.000955033	0.000955033	2328
Trail making test - B (de la Fuente, 2021)	0.0900405	0.0162831	5.52969	3.43213e-08	0.00827631	0.00800564	0.00800564	3666	0.104485	0.0207887	5.02604	5.38839e-07	0.0107437	0.0103183	0.0103183	2328
Verbal and numeric reasoning (Davies, 2016)	0.110084	0.0168147	6.54692	6.68997e-11	0.0115629	0.0112932	0.0112932	3666	0.107553	0.0213592	5.03542	5.13381e-07	0.0107834	0.0103581	0.0103581	2328
Verbal and numerical reasoning (de la Fuente, 2021)	0.15077	0.0163853	9.20152	5.77859e-20	0.0225861	0.0223194	0.0223194	3666	0.159876	0.0209846	7.61872	3.70348e-14	0.0243472	0.0239278	0.0239278	2328
Word reading (Eising, 2022)	0.0759106	0.0164063	4.62692	3.83987e-06	0.00580896	0.00553762	0.00553762	3666	0.0971872	0.0206042	4.71686	2.53705e-06	0.0094746	0.00904876	0.00904876	2328

## Sheet: Language
	All genotyped								One genotyped twin per twin pair
Polygenic score	BETA	SE	T	P	R2	Adjusted R2	Variance explained	N	BETA	SE	T	P	R2	Adjusted R2	Variance explained	N
Age of smoking initiation (TAG, 2010)	0.0329504	0.0161947	2.03465	0.0419556	0.00108909	0.000826014	0.000826014	3799	0.0296567	0.0204029	1.45355	0.146199	0.000870149	0.000458306	0.000458306	2428
Alzheimer's Disease family history - maternal (Marioni, 2018)	0.0382672	0.0160581	2.38304	0.0172192	0.00149339	0.00123042	0.00123042	3799	0.0360104	0.0201325	1.78867	0.0737924	0.00131704	0.00090538	0.00090538	2428
Anorexia Nervosa (PGC,2019)	0.0323761	0.015844	2.04344	0.0410783	0.00109851	0.000835433	0.000835433	3799	0.0490274	0.0198814	2.466	0.0137318	0.0025004	0.00208922	0.00208922	2428
ASD (iPsych, PGC, 2018)	0.0419439	0.0157157	2.66892	0.007642	0.00187247	0.0016096	0.0016096	3799	0.0501108	0.0194396	2.57777	0.0100026	0.00273155	0.00232047	0.00232047	2428
Childhood IQ (Benyamin, 2014)	0.085919	0.0160416	5.35601	9.01274e-08	0.00749848	0.00723709	0.00723709	3799	0.0813447	0.0200885	4.04932	5.29778e-05	0.00671348	0.00630405	0.00630405	2428
Chronotype morning vs evening (UK Biobank, 2017)	0.0672654	0.0161157	4.17391	3.06122e-05	0.00456729	0.00430512	0.00430512	3799	0.0888123	0.0201902	4.39879	1.13557e-05	0.00791272	0.00750378	0.00750378	2428
Cognitive (Demange, 2021)	0.228407	0.0157141	14.5352	1.26769e-46	0.052709	0.0524595	0.0524595	3799	0.227983	0.0199408	11.433	1.60788e-29	0.0511253	0.0507341	0.0507341	2428
Cognitive performance (Lee, 2018)	0.241766	0.0156836	15.4152	4.73301e-52	0.0588974	0.0586495	0.0586495	3799	0.241435	0.0198365	12.1712	4.00373e-33	0.057549	0.0571605	0.0571605	2428
Cortical Surface Area (Grasby, 2020)	0.0495008	0.0159075	3.1118	0.00187335	0.00254376	0.00228106	0.00228106	3799	0.0276244	0.0202141	1.36659	0.171882	0.000769216	0.000357332	0.000357332	2428
E1 (Rajagopal, 2023)	0.173805	0.0158734	10.9495	1.71502e-27	0.0306087	0.0303534	0.0303534	3799	0.177741	0.0197164	9.01489	3.8984e-19	0.032413	0.0320142	0.0320142	2428
Educational attainment (EA2) (Okbay, 2016)	0.202679	0.0156404	12.9587	1.30148e-37	0.0423534	0.0421012	0.0421012	3799	0.202801	0.0197162	10.286	2.55313e-24	0.0417894	0.0413944	0.0413944	2428
Educational attainment (EA3) (Lee, 2018)	0.26255	0.0153857	17.0646	5.73804e-63	0.0712292	0.0709846	0.0709846	3799	0.266898	0.019319	13.8153	7.58537e-42	0.0729357	0.0725536	0.0725536	2428
Educational attainment (EA4) (Okbay, 2022)	0.273795	0.0153408	17.8475	1.76423e-68	0.0773977	0.0771547	0.0771547	3799	0.276398	0.019243	14.3636	5.79984e-45	0.078377	0.0779971	0.0779971	2428
Educational attainment (self report) (Davies, 2016)	0.162118	0.0158776	10.2105	3.64369e-24	0.0267231	0.0264667	0.0264667	3799	0.168124	0.0196953	8.53625	2.40586e-17	0.0291602	0.0287601	0.0287601	2428
Executive Function (Hatoum, 2022)	0.107259	0.0161106	6.65768	3.18102e-11	0.0115389	0.0112786	0.0112786	3799	0.111	0.0201388	5.51173	3.92874e-08	0.0123675	0.0119604	0.0119604	2428
Fluid intelligence score (UK Biobank, 2017)	0.167956	0.016036	10.4737	2.51709e-25	0.0280797	0.0278238	0.0278238	3799	0.154976	0.0202588	7.64983	2.88212e-14	0.0235538	0.0231513	0.0231513	2428
Genomic g (de la Fuente, 2021)	0.155002	0.0156999	9.87279	1.02323e-22	0.0250283	0.0247715	0.0247715	3799	0.143689	0.0200902	7.15221	1.12564e-12	0.0206504	0.0202467	0.0202467	2428
Hayfever allergic rhinitis eczema (UK Biobank, 2017)	0.0492763	0.0162015	3.04146	0.00237039	0.00243034	0.00216762	0.00216762	3799	0.0560774	0.0201502	2.78297	0.00542816	0.0031823	0.00277141	0.00277141	2428
HDL Cholesterol (GLGC, 2013)	0.0355154	0.0159297	2.22951	0.0258383	0.0013074	0.00104438	0.00104438	3799	0.0443371	0.01973	2.2472	0.0247169	0.00207725	0.00166591	0.00166591	2428
Household income (Hill, 2016)	0.0994527	0.0159679	6.22827	5.2301e-10	0.010113	0.00985229	0.00985229	3799	0.100334	0.0200639	5.0007	6.12056e-07	0.0102028	0.00979476	0.00979476	2428
Intelligence (IQ3) (Savage, 2018)	0.229357	0.0156867	14.6211	3.84973e-47	0.0533007	0.0530513	0.0530513	3799	0.215052	0.0196965	10.9183	3.9868e-27	0.0468365	0.0464437	0.0464437	2428
Lung cancer (Patel, 2017)	0.0763722	0.0161563	4.7271	2.36016e-06	0.00585059	0.00558877	0.00558877	3799	0.0879362	0.0201225	4.37004	1.29451e-05	0.00781044	0.00740146	0.00740146	2428
Maths ability self report (Lee, 2018)	0.116962	0.0158252	7.39086	1.78481e-13	0.0141823	0.0139226	0.0139226	3799	0.116175	0.0197236	5.89018	4.39276e-09	0.0140994	0.013693	0.013693	2428
Maths highest class completed (Lee, 2018)	0.148841	0.0157605	9.4439	6.08487e-21	0.0229498	0.0226925	0.0226925	3799	0.150861	0.0196766	7.66706	2.52835e-14	0.0236575	0.023255	0.023255	2428
Mean hippocampus (Hibar, 2015)	0.0380698	0.0160501	2.37194	0.0177448	0.00147952	0.00121655	0.00121655	3799	0.0276668	0.0200884	1.37725	0.168561	0.000781264	0.000369385	0.000369385	2428
Mean pallidum (Hibar, 2015)	0.0319033	0.0161211	1.97898	0.0478902	0.00103037	0.00076728	0.00076728	3799	0.0407222	0.0201165	2.02432	0.0430466	0.0016863	0.00127479	0.00127479	2428
Mean putamen (Hibar, 2015)	0.0548984	0.0161123	3.40724	0.000663063	0.00304816	0.0027856	0.0027856	3799	0.0565026	0.0199519	2.83194	0.00466488	0.0032949	0.00288406	0.00288406	2428
Mean thalamus (Hibar, 2015)	0.0660688	0.0158212	4.17596	3.03397e-05	0.00457174	0.00430958	0.00430958	3799	0.0711934	0.0197408	3.6064	0.000316741	0.00533255	0.00492254	0.00492254	2428
Medication: glucosamine product (UK Biobank, 2017)	0.0325124	0.0161651	2.01127	0.0443672	0.00106424	0.000801153	0.000801153	3799	0.0258135	0.0205453	1.25642	0.209086	0.00065027	0.000238337	0.000238337	2428
Memory (de la Fuente, 2021)	0.0339755	0.0160225	2.12049	0.0340293	0.00118282	0.000919765	0.000919765	3799	0.0397035	0.0201789	1.96757	0.049231	0.00159323	0.00118168	0.00118168	2428
Mouth teeth problems (none of the above) (UK Biobank, 2017)	0.0355706	0.0158971	2.23755	0.0253082	0.00131684	0.00105382	0.00105382	3799	0.0477668	0.0197684	2.41632	0.0157517	0.0024009	0.00198969	0.00198969	2428
Neo-openness to experience (Moor, 2012)	0.0322048	0.0161713	1.99148	0.0464999	0.00104341	0.000780323	0.000780323	3799	0.0157617	0.0199274	0.790955	0.429048	0.000257811	-0.000154284	-0.000154284	2428
Non-cognitive (Demange, 2021)	0.0825208	0.0155527	5.30587	1.18542e-07	0.00735979	0.00709836	0.00709836	3799	0.0912807	0.0195715	4.66397	3.27009e-06	0.00888676	0.00847822	0.00847822	2428
Non-word reading (Eising, 2022)	0.0685713	0.0162338	4.224	2.45639e-05	0.00467703	0.0044149	0.0044149	3799	0.0815338	0.0200774	4.06098	5.04179e-05	0.00675192	0.00634251	0.00634251	2428
Non-word repetition (Eising, 2022)	0.0612018	0.016158	3.7877	0.0001544	0.00376421	0.00350183	0.00350183	3799	0.0560323	0.020049	2.79477	0.00523458	0.00320925	0.00279837	0.00279837	2428
Other serious medical condition/disability diagnosed by doctor (UK Biobank, 2017)	0.0547777	0.0159179	3.44126	0.000585263	0.00310915	0.0028466	0.0028466	3799	0.047066	0.0199578	2.35827	0.0184393	0.00228719	0.00187593	0.00187593	2428
Pain type(s) experienced in last month: None of the above (UK Biobank, 2017)	0.0767213	0.0158976	4.82596	1.44813e-06	0.00609636	0.0058346	0.0058346	3799	0.0679375	0.0197747	3.43557	0.000601248	0.00484172	0.00443151	0.00443151	2428
Performance IQ (Eising, 2022)	0.0763472	0.0160824	4.74725	2.13803e-06	0.0059003	0.00563849	0.00563849	3799	0.0875997	0.0199452	4.39203	1.17119e-05	0.00788859	0.00747964	0.00747964	2428
Phenome awareness (Eising, 2022)	0.0375752	0.0163365	2.30008	0.0214975	0.00139137	0.00112837	0.00112837	3799	0.0592988	0.0203882	2.90849	0.00366481	0.00347482	0.00306405	0.00306405	2428
Reaction time (de la Fuente, 2021)	0.0411301	0.0163108	2.52165	0.0117212	0.00167187	0.00140894	0.00140894	3799	0.0243255	0.0205042	1.18637	0.235594	0.000579822	0.00016786	0.00016786	2428
Risk auto speed (Linner, 2019)	0.0848271	0.0162242	5.22842	1.80185e-07	0.00714799	0.00688651	0.00688651	3799	0.0883149	0.0205728	4.2928	1.83366e-05	0.00753883	0.00712973	0.00712973	2428
Risk drinks a week (Linner, 2019)	0.0474492	0.0159687	2.97139	0.00298313	0.00231991	0.00205715	0.00205715	3799	0.0545311	0.0201981	2.69982	0.00698591	0.00299554	0.00258457	0.00258457	2428
Self rated health (Hill, 2016)	0.0574078	0.0160506	3.57667	0.000352338	0.00335781	0.00309533	0.00309533	3799	0.0731905	0.0201652	3.62954	0.000289792	0.00540084	0.00499087	0.00499087	2428
Spelling (Eising, 2022)	0.0513822	0.0163285	3.14678	0.00166356	0.00260113	0.00233845	0.00233845	3799	0.0619816	0.0203421	3.04696	0.00233656	0.00381228	0.00340165	0.00340165	2428
Symbol digit (de la Fuente, 2021)	0.0499381	0.0159784	3.12536	0.00178928	0.00256592	0.00230323	0.00230323	3799	0.0336656	0.0202947	1.65884	0.0972781	0.00113298	0.00072125	0.00072125	2428
Time spent computer (UK Biobank, 2017)	0.103893	0.0158384	6.55956	6.12479e-11	0.0112051	0.0109447	0.0109447	3799	0.0931096	0.019788	4.70537	2.67651e-06	0.00904379	0.00863532	0.00863532	2428
Trail making test - B (de la Fuente, 2021)	0.0551649	0.0157358	3.5057	0.000460681	0.0032263	0.00296378	0.00296378	3799	0.0338071	0.0199757	1.69241	0.0906969	0.00117925	0.000767536	0.000767536	2428
Verbal and numeric reasoning (Davies, 2016)	0.140137	0.0161016	8.70331	4.72585e-18	0.0195592	0.0193009	0.0193009	3799	0.131805	0.0202553	6.5072	9.27e-11	0.0171547	0.0167495	0.0167495	2428
Verbal and numerical reasoning (de la Fuente, 2021)	0.215106	0.015648	13.7466	5.32777e-42	0.0474083	0.0471574	0.0471574	3799	0.210401	0.0199208	10.5619	1.58861e-25	0.043961	0.0435669	0.0435669	2428
Word reading (Eising, 2022)	0.0923454	0.0158953	5.80962	6.77571e-09	0.00881072	0.00854968	0.00854968	3799	0.104023	0.0198152	5.24966	1.65605e-07	0.0112322	0.0108247	0.0108247	2428

## Sheet: Language.g
	All genotyped								One genotyped twin per twin pair
Polygenic score	BETA	SE	T	P	R2	Adjusted R2	Variance explained	N	BETA	SE	T	P	R2	Adjusted R2	Variance explained	N
Age of smoking initiation (TAG, 2010)	0.00563589	0.0165996	0.339519	0.734238	3.09034e-05	-0.000237185	-0.000237185	3732	0.00408542	0.0208709	0.195748	0.844824	1.60926e-05	-0.000403892	-0.000403892	2383
Alzheimer's Disease family history - maternal (Marioni, 2018)	0.0133121	0.0164342	0.810026	0.417977	0.000175879	-9.21707e-05	-9.21707e-05	3732	0.00611174	0.0205859	0.29689	0.766577	3.70181e-05	-0.000382958	-0.000382958	2383
Anorexia Nervosa (PGC,2019)	0.0268713	0.0162629	1.6523	0.0985576	0.000731394	0.000463493	0.000463493	3732	0.0507027	0.020387	2.48702	0.0129499	0.00259103	0.00217212	0.00217212	2383
ASD (iPsych, PGC, 2018)	0.000869699	0.0161114	0.0539804	0.956954	7.81203e-07	-0.000267315	-0.000267315	3732	0.00194315	0.0198861	0.097714	0.922168	4.01008e-06	-0.00041598	-0.00041598	2383
Childhood IQ (Benyamin, 2014)	0.0287827	0.0164922	1.74523	0.0810272	0.00081591	0.000548032	0.000548032	3732	0.0207333	0.0206609	1.0035	0.315721	0.000422759	2.94505e-06	2.94505e-06	2383
Chronotype morning vs evening (UK Biobank, 2017)	0.0455508	0.0165486	2.75255	0.00594186	0.00202713	0.00175958	0.00175958	3732	0.0802528	0.0207118	3.87474	0.00010962	0.00626608	0.00584872	0.00584872	2383
Cognitive (Demange, 2021)	0.115909	0.0164737	7.03598	2.34375e-12	0.0130983	0.0128337	0.0128337	3732	0.11983	0.0208941	5.73512	1.09796e-08	0.013626	0.0132117	0.0132117	2383
Cognitive performance (Lee, 2018)	0.121033	0.016474	7.34689	2.47922e-13	0.0142646	0.0140003	0.0140003	3732	0.124831	0.0208335	5.99184	2.38989e-09	0.0148546	0.0144409	0.0144409	2383
Cortical Surface Area (Grasby, 2020)	0.0304621	0.0163869	1.85893	0.0631151	0.000925587	0.000657739	0.000657739	3732	0.0191839	0.0207725	0.923521	0.355829	0.000358079	-6.17622e-05	-6.17622e-05	2383
E1 (Rajagopal, 2023)	0.0898831	0.0165125	5.44335	5.56577e-08	0.0078811	0.00761512	0.00761512	3732	0.105055	0.0204648	5.13347	3.07458e-07	0.0109467	0.0105313	0.0105313	2383
Educational attainment (EA2) (Okbay, 2016)	0.0982359	0.016358	6.00537	2.09161e-09	0.00957617	0.00931064	0.00931064	3732	0.103878	0.0205865	5.04591	4.85461e-07	0.0105804	0.0101648	0.0101648	2383
Educational attainment (EA3) (Lee, 2018)	0.118606	0.0162853	7.283	3.96299e-13	0.014021	0.0137567	0.0137567	3732	0.127876	0.0204241	6.26103	4.52261e-10	0.0161972	0.015784	0.015784	2383
Educational attainment (EA4) (Okbay, 2022)	0.12829	0.016278	7.8812	4.22178e-15	0.0163796	0.0161159	0.0161159	3732	0.137441	0.0203901	6.74055	1.97288e-11	0.018725	0.0183129	0.0183129	2383
Educational attainment (self report) (Davies, 2016)	0.061466	0.0165663	3.7103	0.000210035	0.00367712	0.00341001	0.00341001	3732	0.0659165	0.0205492	3.20774	0.00135559	0.00430294	0.00388475	0.00388475	2383
Executive Function (Hatoum, 2022)	0.0480533	0.0166001	2.89476	0.00381649	0.00224152	0.00197402	0.00197402	3732	0.0485494	0.0207217	2.34293	0.0192147	0.00230017	0.00188115	0.00188115	2383
Fluid intelligence score (UK Biobank, 2017)	0.0888887	0.0166422	5.34118	9.78615e-08	0.00759025	0.00732419	0.00732419	3732	0.0860039	0.021015	4.0925	4.40962e-05	0.00698511	0.00656805	0.00656805	2383
Genomic g (de la Fuente, 2021)	0.0769873	0.0162404	4.74047	2.21184e-06	0.00598861	0.00572211	0.00572211	3732	0.0622473	0.0207479	3.00017	0.00272631	0.00376611	0.0033477	0.0033477	2383
Hayfever allergic rhinitis eczema (UK Biobank, 2017)	0.023426	0.0166181	1.40967	0.158721	0.000532468	0.000264514	0.000264514	3732	0.0219594	0.0205948	1.06626	0.286413	0.000477267	5.74761e-05	5.74761e-05	2383
HDL Cholesterol (GLGC, 2013)	0.0218872	0.0163066	1.34223	0.179604	0.000482761	0.000214794	0.000214794	3732	0.0378189	0.020157	1.87622	0.0607472	0.00147627	0.0010569	0.0010569	2383
Household income (Hill, 2016)	0.0436839	0.016439	2.65733	0.00790983	0.00188956	0.00162197	0.00162197	3732	0.0461497	0.0206247	2.2376	0.0253394	0.00209842	0.00167931	0.00167931	2383
Intelligence (IQ3) (Savage, 2018)	0.113594	0.0164387	6.91018	5.66814e-12	0.0126399	0.0123752	0.0123752	3732	0.105638	0.0205943	5.12947	3.13988e-07	0.0109298	0.0105144	0.0105144	2383
Lung cancer (Patel, 2017)	0.059381	0.0166103	3.57495	0.000354729	0.00341465	0.00314747	0.00314747	3732	0.0683021	0.0206561	3.30663	0.000958283	0.00457111	0.00415304	0.00415304	2383
Maths ability self report (Lee, 2018)	0.043205	0.0163511	2.64233	0.00826819	0.00186833	0.00160073	0.00160073	3732	0.0458243	0.0203317	2.25383	0.0242972	0.00212892	0.00170982	0.00170982	2383
Maths highest class completed (Lee, 2018)	0.0631101	0.0163229	3.86636	0.000112354	0.00399171	0.00372468	0.00372468	3732	0.0698539	0.0203655	3.43001	0.000613834	0.0049169	0.00449897	0.00449897	2383
Mean hippocampus (Hibar, 2015)	0.0387009	0.0164271	2.35591	0.0185289	0.00148581	0.00121811	0.00121811	3732	0.0273193	0.0205481	1.32953	0.183801	0.000741847	0.000322167	0.000322167	2383
Mean pallidum (Hibar, 2015)	0.0205944	0.0165416	1.24501	0.213206	0.00041539	0.000147405	0.000147405	3732	0.0311558	0.0206292	1.51028	0.131106	0.000957055	0.000537465	0.000537465	2383
Mean putamen (Hibar, 2015)	0.0328199	0.0165152	1.98725	0.0469673	0.00105764	0.000789828	0.000789828	3732	0.0321669	0.0204433	1.57347	0.115743	0.00103874	0.000619183	0.000619183	2383
Mean thalamus (Hibar, 2015)	0.0456434	0.0161899	2.81926	0.00483884	0.00212636	0.00185883	0.00185883	3732	0.0507181	0.020174	2.51403	0.0120014	0.00264747	0.00222859	0.00222859	2383
Medication: glucosamine product (UK Biobank, 2017)	0.0206511	0.0165506	1.24776	0.212198	0.000417225	0.000149241	0.000149241	3732	0.0163831	0.0209804	0.780876	0.434953	0.000256031	-0.000163853	-0.000163853	2383
Memory (de la Fuente, 2021)	0.00813705	0.0164481	0.494712	0.620833	6.56096e-05	-0.000202469	-0.000202469	3732	0.0105876	0.0206027	0.513894	0.607374	0.000110902	-0.000309043	-0.000309043	2383
Mouth teeth problems (none of the above) (UK Biobank, 2017)	0.00184112	0.0163021	0.112938	0.910086	3.41954e-06	-0.000264676	-0.000264676	3732	0.0138651	0.0202702	0.684014	0.494033	0.000196465	-0.000223444	-0.000223444	2383
Neo-openness to experience (Moor, 2012)	0.00671656	0.0165662	0.405438	0.685179	4.40678e-05	-0.000224017	-0.000224017	3732	-0.0057997	0.0203671	-0.284758	0.775854	3.40548e-05	-0.000385922	-0.000385922	2383
Non-cognitive (Demange, 2021)	0.0342623	0.0160247	2.13809	0.0325739	0.00122409	0.00095632	0.00095632	3732	0.0412132	0.0201619	2.04412	0.0410518	0.00175182	0.00133257	0.00133257	2383
Non-word reading (Eising, 2022)	0.0325862	0.0166718	1.95457	0.050708	0.00102318	0.000755354	0.000755354	3732	0.0502994	0.0205824	2.4438	0.0146055	0.00250198	0.00208304	0.00208304	2383
Non-word repetition (Eising, 2022)	0.0395512	0.0165876	2.38439	0.0171574	0.00152189	0.0012542	0.0012542	3732	0.0291969	0.0205523	1.42062	0.155559	0.000846888	0.000427252	0.000427252	2383
Other serious medical condition/disability diagnosed by doctor (UK Biobank, 2017)	0.0348904	0.0163613	2.1325	0.0330311	0.0012177	0.000949926	0.000949926	3732	0.0406492	0.0204231	1.99036	0.0466659	0.00166104	0.00124175	0.00124175	2383
Pain type(s) experienced in last month: None of the above (UK Biobank, 2017)	0.0312855	0.0163364	1.91507	0.0555597	0.000982279	0.000714446	0.000714446	3732	0.0369903	0.0202821	1.82379	0.0683091	0.00139503	0.000975626	0.000975626	2383
Performance IQ (Eising, 2022)	0.0281058	0.0165557	1.69765	0.0896564	0.000772066	0.000504176	0.000504176	3732	0.0321918	0.020499	1.57041	0.116454	0.0010347	0.000615144	0.000615144	2383
Phenome awareness (Eising, 2022)	0.00701694	0.0167742	0.418317	0.675739	4.69119e-05	-0.000221172	-0.000221172	3732	0.0190503	0.0208986	0.91156	0.362093	0.000348866	-7.09786e-05	-7.09786e-05	2383
Reaction time (de la Fuente, 2021)	0.0151967	0.0167031	0.909811	0.362981	0.000221869	-4.61679e-05	-4.61679e-05	3732	0.000785899	0.0209573	0.0375001	0.970089	5.90615e-07	-0.000419401	-0.000419401	2383
Risk auto speed (Linner, 2019)	0.040898	0.0166685	2.45362	0.0141882	0.0016114	0.00134374	0.00134374	3732	0.0474573	0.0211479	2.24407	0.0249195	0.00211055	0.00169144	0.00169144	2383
Risk drinks a week (Linner, 2019)	0.0294349	0.0163418	1.8012	0.0717517	0.000869038	0.000601174	0.000601174	3732	0.0461694	0.0206591	2.23482	0.0255219	0.00209322	0.0016741	0.0016741	2383
Self rated health (Hill, 2016)	0.0218885	0.0164776	1.32838	0.184135	0.000472854	0.000204885	0.000204885	3732	0.0295311	0.0206785	1.42811	0.153393	0.000855833	0.000436201	0.000436201	2383
Spelling (Eising, 2022)	0.0335147	0.016754	2.0004	0.0455296	0.00107166	0.000803855	0.000803855	3732	0.045776	0.0208563	2.19482	0.0282724	0.00201912	0.00159998	0.00159998	2383
Symbol digit (de la Fuente, 2021)	0.0208608	0.0163964	1.27228	0.203353	0.000433778	0.000165798	0.000165798	3732	0.00198021	0.0207943	0.0952286	0.924141	3.80868e-06	-0.000416181	-0.000416181	2383
Time spent computer (UK Biobank, 2017)	0.0406747	0.0163273	2.4912	0.0127742	0.00166107	0.00139342	0.00139342	3732	0.0368645	0.0203485	1.81166	0.0701652	0.00137656	0.000957143	0.000957143	2383
Trail making test - B (de la Fuente, 2021)	0.0326471	0.0161633	2.01983	0.0434723	0.00109256	0.000824759	0.000824759	3732	0.00489273	0.0204941	0.238739	0.811329	2.39373e-05	-0.000396044	-0.000396044	2383
Verbal and numeric reasoning (Davies, 2016)	0.0734089	0.0166477	4.40956	1.065e-05	0.0051859	0.00491919	0.00491919	3732	0.0814747	0.0209372	3.89139	0.000102409	0.00631969	0.00590235	0.00590235	2383
Verbal and numerical reasoning (de la Fuente, 2021)	0.110283	0.0163627	6.73989	1.82911e-11	0.012032	0.0117672	0.0117672	3732	0.106851	0.0208092	5.13479	3.05335e-07	0.0109523	0.0105369	0.0105369	2383
Word reading (Eising, 2022)	0.0592578	0.0163444	3.62557	0.000292172	0.0035117	0.00324454	0.00324454	3732	0.0791428	0.0203374	3.89149	0.000102366	0.00632002	0.00590268	0.00590268	2383

## Sheet: g
	All genotyped								One genotyped twin per twin pair
Polygenic score	BETA	SE	T	P	R2	Adjusted R2	Variance explained	N	BETA	SE	T	P	R2	Adjusted R2	Variance explained	N
Age of smoking initiation (TAG, 2010)	0.0396132	0.0157057	2.52222	0.0117007	0.00160591	0.00135347	0.00135347	3957	0.0409636	0.0199479	2.05353	0.0401245	0.0016726	0.00127596	0.00127596	2519
ASD (iPsych, PGC, 2018)	0.0557381	0.0153147	3.63952	0.000276633	0.00333803	0.00308603	0.00308603	3957	0.0731078	0.0191661	3.81443	0.000139778	0.00574743	0.00535242	0.00535242	2519
Bipolar Disorder (all) (PGC, 2021)	0.0331473	0.0157139	2.10943	0.0349701	0.00112382	0.000871256	0.000871256	3957	0.0349756	0.0200369	1.74556	0.081009	0.0012091	0.000812282	0.000812282	2519
Childhood IQ (Benyamin, 2014)	0.0941267	0.0156409	6.018	1.92622e-09	0.009074	0.00882345	0.00882345	3957	0.103031	0.0197942	5.20514	2.0951e-07	0.0106496	0.0102565	0.0102565	2519
Chronotype morning vs evening (UK Biobank, 2017)	0.037797	0.0157306	2.40277	0.0163174	0.00145761	0.00120514	0.00120514	3957	0.0297704	0.0200277	1.48646	0.137282	0.000877089	0.000480139	0.000480139	2519
Cognitive (Demange, 2021)	0.210465	0.0154032	13.6637	1.44946e-41	0.0450773	0.0448359	0.0448359	3957	0.209601	0.0198013	10.5852	1.19745e-25	0.0426187	0.0422383	0.0422383	2519
Cognitive performance (Lee, 2018)	0.233704	0.0153028	15.272	3.30989e-51	0.0556877	0.0554489	0.0554489	3957	0.235851	0.019602	12.032	1.84235e-32	0.0543883	0.0540126	0.0540126	2519
E1 (Rajagopal, 2023)	0.159443	0.0155063	10.2825	1.71431e-24	0.0260372	0.0257909	0.0257909	3957	0.149706	0.0195665	7.65111	2.81799e-14	0.022729	0.0223407	0.0223407	2519
Educational attainment (EA2) (Okbay, 2016)	0.19175	0.0152761	12.5523	1.81664e-35	0.0383118	0.0380686	0.0380686	3957	0.187914	0.0195258	9.62387	1.48278e-21	0.0354914	0.0351082	0.0351082	2519
Educational attainment (EA3) (Lee, 2018)	0.26527	0.0150002	17.6844	2.04515e-67	0.0732794	0.0730451	0.0730451	3957	0.264371	0.0191115	13.8331	5.3243e-42	0.0706535	0.0702842	0.0702842	2519
Educational attainment (EA4) (Okbay, 2022)	0.274129	0.0149362	18.3533	2.87211e-72	0.078485	0.078252	0.078252	3957	0.271331	0.0190207	14.265	1.86356e-44	0.0747993	0.0744317	0.0744317	2519
Educational attainment (self report) (Davies, 2016)	0.171347	0.0154789	11.0697	4.52759e-28	0.0300521	0.0298069	0.0298069	3957	0.176423	0.0194611	9.0654	2.43235e-19	0.0316182	0.0312335	0.0312335	2519
Executive Function (Hatoum, 2022)	0.113831	0.0156365	7.27981	4.01246e-13	0.0132225	0.012973	0.012973	3957	0.116306	0.0197532	5.88797	4.43046e-09	0.0135865	0.0131946	0.0131946	2519
Genomic g (de la Fuente, 2021)	0.144123	0.0153464	9.39133	9.72449e-21	0.0218137	0.0215664	0.0215664	3957	0.141911	0.0198746	7.14028	1.21363e-12	0.0198536	0.0194641	0.0194641	2519
Fluid intelligence score (UK Biobank, 2017)	0.15829	0.0156564	10.1103	9.646e-24	0.0251939	0.0249474	0.0249474	3957	0.144529	0.020061	7.20448	7.66409e-13	0.0202049	0.0198156	0.0198156	2519
Height (Yengo, 2022)	0.035216	0.0154616	2.27765	0.0228009	0.00130996	0.00105744	0.00105744	3957	0.00924969	0.0195211	0.47383	0.635662	8.91913e-05	-0.000308072	-0.000308072	2519
Household income (Hill, 2016)	0.108769	0.0155299	7.00385	2.91337e-12	0.0122511	0.0120013	0.0120013	3957	0.108737	0.0197495	5.5058	4.04706e-08	0.0119003	0.0115077	0.0115077	2519
Intelligence (IQ3) (Savage, 2018)	0.222993	0.0152992	14.5755	6.49082e-47	0.0509771	0.0507371	0.0507371	3957	0.21377	0.019443	10.9947	1.6933e-27	0.0458259	0.0454468	0.0454468	2519
Maths ability self report (Lee, 2018)	0.137405	0.01541	8.9166	7.20314e-19	0.0197064	0.0194586	0.0194586	3957	0.137594	0.0194362	7.07925	1.87213e-12	0.0195222	0.0191327	0.0191327	2519
Maths highest class completed (Lee, 2018)	0.161091	0.0153421	10.4999	1.86346e-25	0.0271197	0.0268737	0.0268737	3957	0.160442	0.0194028	8.26905	2.1594e-16	0.0264476	0.0260608	0.0260608	2519
Memory (de la Fuente, 2021)	0.0398938	0.015612	2.55532	0.010646	0.00164827	0.00139585	0.00139585	3957	0.0414327	0.0198612	2.08611	0.0370692	0.001726	0.00132939	0.00132939	2519
Neo-openness to experience (Moor, 2012)	0.0427933	0.0157669	2.71413	0.00667379	0.00185912	0.00160674	0.00160674	3957	0.0269336	0.0196469	1.37089	0.170533	0.000746097	0.000349096	0.000349096	2519
Non-cognitive (Demange, 2021)	0.0896665	0.0152053	5.89705	4.00999e-09	0.00871609	0.00846545	0.00846545	3957	0.0931447	0.0193377	4.81674	1.54583e-06	0.00913352	0.00873985	0.00873985	2519
Non-word reading (Eising, 2022)	0.0636799	0.0157591	4.04085	5.4271e-05	0.00411158	0.00385977	0.00385977	3957	0.0665383	0.0197762	3.36456	0.000778149	0.00447739	0.00408187	0.00408187	2519
Non-word repetition (Eising, 2022)	0.0498482	0.0157415	3.16668	0.00155364	0.00252907	0.00227687	0.00227687	3957	0.0548677	0.0197609	2.77658	0.00553413	0.00305357	0.00265748	0.00265748	2519
Performance IQ (Eising, 2022)	0.0911131	0.0155428	5.86207	4.94449e-09	0.00861388	0.00836321	0.00836321	3957	0.10753	0.0195116	5.5111	3.92852e-08	0.011923	0.0115304	0.0115304	2519
Phenome awareness (Eising, 2022)	0.0593066	0.0158795	3.73479	0.000190521	0.00351444	0.00326248	0.00326248	3957	0.0794214	0.0200955	3.95221	7.95655e-05	0.00616751	0.00577266	0.00577266	2519
Risk auto speed (Linner, 2019)	0.0740627	0.0157956	4.68882	2.84045e-06	0.00552808	0.00527663	0.00527663	3957	0.072358	0.0203351	3.55828	0.000380198	0.00500515	0.00460984	0.00460984	2519
Risk drinks a week (Linner, 2019)	0.0436617	0.0155155	2.81407	0.00491596	0.00199828	0.00174594	0.00174594	3957	0.0310393	0.0198874	1.56075	0.118708	0.000966861	0.000569946	0.000569946	2519
Risk (First PC) (Linner, 2019)	0.0314789	0.0157679	1.99639	0.0459596	0.00100672	0.000754129	0.000754129	3957	0.0270344	0.0202726	1.33355	0.182474	0.000706034	0.000309016	0.000309016	2519
Risk Tolerance (Linner, 2019)	0.0440963	0.0158168	2.78794	0.00532986	0.0019614	0.00170905	0.00170905	3957	0.0559227	0.0201693	2.77266	0.00560096	0.00304499	0.0026489	0.0026489	2519
Risk taking (UK Biobank, 2017)	0.0397223	0.0157716	2.51859	0.0118216	0.0016013	0.00134886	0.00134886	3957	0.0520611	0.0200545	2.59598	0.009487	0.00267029	0.00227405	0.00227405	2519
Reaction time (de la Fuente, 2021)	0.043436	0.0158239	2.74496	0.00607909	0.00190152	0.00164915	0.00164915	3957	0.0340673	0.0201327	1.69214	0.0907429	0.00113631	0.000739461	0.000739461	2519
Spelling (Eising, 2022)	0.0414654	0.0157797	2.62777	0.00862796	0.00174289	0.00149048	0.00149048	3957	0.0471538	0.0199215	2.36697	0.0180094	0.00222095	0.00182453	0.00182453	2519
Self rated health (Hill, 2016)	0.06775	0.0155519	4.35638	1.35587e-05	0.00477557	0.00452393	0.00452393	3957	0.0835763	0.0197511	4.23147	2.40477e-05	0.00706352	0.00666903	0.00666903	2519
Standing height (UK Biobank, 2017)	0.0319733	0.0156105	2.04818	0.0406078	0.00105957	0.000806998	0.000806998	3957	0.0156997	0.0196418	0.799302	0.424191	0.000253763	-0.000143434	-0.000143434	2519
Symbol digit (de la Fuente, 2021)	0.0514191	0.0155947	3.29721	0.000985129	0.00274129	0.00248914	0.00248914	3957	0.0488873	0.020053	2.4379	0.0148414	0.00235573	0.00195937	0.00195937	2519
Trail making test - B (de la Fuente, 2021)	0.0495227	0.01539	3.21785	0.00130197	0.00261126	0.00235908	0.00235908	3957	0.0449775	0.0198182	2.26951	0.0233216	0.00204218	0.00164569	0.00164569	2519
Verbal and numeric reasoning (Davies, 2016)	0.122762	0.0157438	7.79751	8.01801e-15	0.0151405	0.0148915	0.0148915	3957	0.0982161	0.0201251	4.88028	1.12555e-06	0.00937381	0.00898024	0.00898024	2519
Verbal and numerical reasoning (de la Fuente, 2021)	0.195271	0.0153273	12.7401	1.82687e-36	0.0394213	0.0391785	0.0391785	3957	0.191747	0.0197804	9.69379	7.67932e-22	0.0359903	0.0356073	0.0356073	2519
Word reading (Eising, 2022)	0.0782433	0.0154839	5.0532	4.54098e-07	0.00641493	0.00616371	0.00616371	3957	0.0811705	0.0195803	4.14553	3.50246e-05	0.00678143	0.00638682	0.00638682	2519
Alzheimer's Disease family history - maternal (Marioni, 2018)	0.0400148	0.0156062	2.56403	0.0103831	0.0016595	0.00140708	0.00140708	3957	0.0413062	0.019775	2.08881	0.0368252	0.00173046	0.00133385	0.00133385	2519
Hayfever allergic rhinitis eczema (UK Biobank, 2017)	0.0492753	0.0157656	3.1255	0.00178788	0.00246389	0.00221167	0.00221167	3957	0.0716125	0.0198742	3.60329	0.000320299	0.00513194	0.00473668	0.00473668	2519
Bone mineral density - heel (Kemp, 2017)	0.0445158	0.0157592	2.82475	0.0047554	0.00201344	0.00176111	0.00176111	3957	0.0528863	0.0197736	2.67459	0.00753048	0.00283399	0.00243782	0.00243782	2519
Cortical Surface Area (Grasby, 2020)	0.0363827	0.0156158	2.32987	0.0198632	0.00137063	0.00111813	0.00111813	3957	0.0235686	0.0200321	1.17654	0.239489	0.000549659	0.000152579	0.000152579	2519
Lung cancer (Patel, 2017)	0.0592472	0.0157672	3.75762	0.00017401	0.00355739	0.00330545	0.00330545	3957	0.0645784	0.0198851	3.24757	0.00117923	0.00417272	0.00377708	0.00377708	2519
Mean putamen (Hibar, 2015)	0.045217	0.015616	2.89555	0.00380565	0.00211542	0.00186311	0.00186311	3957	0.038693	0.0197174	1.96238	0.0498279	0.00152764	0.00113095	0.00113095	2519
Mean thalamus (Hibar, 2015)	0.0379521	0.0153357	2.47476	0.0133742	0.00154614	0.00129368	0.00129368	3957	0.0360045	0.0192919	1.8663	0.062116	0.0013819	0.000985154	0.000985154	2519
Mouth teeth problems (none of the above) (UK Biobank, 2017)	0.0577065	0.0154464	3.73592	0.000189667	0.00351657	0.00326461	0.00326461	3957	0.0645726	0.0194436	3.32102	0.000909682	0.00436277	0.0039672	0.0039672	2519
Other serious medical condition/disability diagnosed by doctor (UK Biobank, 2017)	0.0401271	0.0155407	2.58207	0.00985656	0.0016829	0.00143048	0.00143048	3957	0.0209068	0.0196547	1.06371	0.287564	0.00044933	5.22099e-05	5.22099e-05	2519
Pain type(s) experienced in last month: None of the above (UK Biobank, 2017)	0.0774805	0.0154881	5.00259	5.90238e-07	0.00628787	0.00603661	0.00603661	3957	0.0641508	0.0195256	3.28547	0.00103207	0.00427026	0.00387466	0.00387466	2519
Time spent computer (UK Biobank, 2017)	0.11462	0.0154157	7.43527	1.27241e-13	0.0137854	0.013536	0.013536	3957	0.106959	0.0195429	5.47306	4.86051e-08	0.0117609	0.0113682	0.0113682	2519
